# Supplementary material for: Cometabolism of ferrihydrite reduction and methyl-dismutating methanogenesis by Methanosarcina mazei
Source: Appl Environ Microbiol. 2025 Feb 13;91(3):e02238-24. doi: 10.1128/aem.02238-24 (PMC11921357; doi:10.1128/aem.02238-24)
Supplement: Supplemental tables — Tables S1 to S7. [file aem.02238-24-s0002.xlsx]

## Sheet: S1
Table S1. Methanosarcina mazei zm-15 genome information.
Locus_Tag	Strand	Start	End	Gene_Name	Feature	Gene_ID	Description	GO_ID
FQU78_RS00005	+	4323132	4324502	-	CDS	44085448	product=FAD-binding oxidoreductase	GO:0016491,GO:0050660
FQU78_RS00010	+	1359	2522	-	CDS	44085449	product=(Fe-S)-binding protein	GO:0046872,GO:0051536
FQU78_RS00015	+	2796	3053	-	CDS	44085450	product=hypothetical protein	-
FQU78_RS00020	+	3078	3359	-	CDS	44085451	product=hypothetical protein	-
FQU78_RS00025	-	3452	5332	-	CDS	44085452	product=YgiQ family radical SAM protein	GO:1904047
FQU78_RS00030	-	5597	6238	-	CDS	44085453	product=MBL fold metallo-hydrolase	GO:0016787
FQU78_RS00035	-	6393	7166	-	CDS	44085454	product=TatD family hydrolase	GO:0016787,GO:0046872
FQU78_RS00040	-	7364	8914	-	CDS	44085455	product=2-isopropylmalate synthase	GO:0009098,GO:0019752,GO:0003852
FQU78_RS00045	+	9620	11094	-	rRNA	44085456	product=16S ribosomal RNA	-
FQU78_RS00050	+	11301	14207	-	rRNA	44085457	product=23S ribosomal RNA	-
FQU78_RS00055	+	14283	14404	rrf	rRNA	44085458	product=5S ribosomal RNA	-
FQU78_RS00060	-	14794	15264	bfr	CDS	44085459	product=bacterioferritin	GO:0006880,GO:0004322,GO:0008199
FQU78_RS00065	+	15455	15823	-	CDS	44085460	product=hypothetical protein	-
FQU78_RS00070	+	15994	16554	-	CDS	44085461	product=YIP1 family protein	GO:0016020
FQU78_RS00075	+	16710	16781	-	tRNA	44085462	product=tRNA-Cys	-
FQU78_RS00080	+	16853	16924	-	tRNA	44085463	product=tRNA-Cys	-
FQU78_RS00085	+	17099	17716	nth	CDS	44085464	product=endonuclease III	GO:0051539,GO:0140078
FQU78_RS00090	+	18020	19198	-	CDS	44085465	product=bifunctional 5%2C6%2C7%2C8-tetrahydromethanopterin hydro-lyase/3-hexulose-6-phosphate synthase	-
FQU78_RS00095	+	19248	19916	tpiA	CDS	44085466	product=triose-phosphate isomerase	GO:0006096,GO:0004807
FQU78_RS00100	+	20255	21001	-	CDS	44085467	product=class I SAM-dependent methyltransferase	GO:0008168,GO:0008757
FQU78_RS00105	-	21148	22683	-	CDS	44085468	product=HEAT repeat domain-containing protein	-
FQU78_RS00110	-	22758	24176	-	CDS	44085469	product=prephenate dehydrogenase	-
FQU78_RS00115	-	24173	25015	-	CDS	44085470	product=shikimate dehydrogenase	GO:0019632,GO:0004764
FQU78_RS00120	-	25012	25740	aroD	CDS	44085471	product=type I 3-dehydroquinate dehydratase	GO:0009423,GO:0003855
FQU78_RS00125	-	25801	26943	-	CDS	44085472	product=3-dehydroquinate synthase II	-
FQU78_RS00130	-	27084	27881	-	CDS	44085473	product=2-amino-3%2C7-dideoxy-D-threo-hept-6-ulosonate synthase	-
FQU78_RS00135	+	28349	28918	-	CDS	44085474	product=GMP synthase subunit A	-
FQU78_RS00140	-	29126	29701	-	CDS	44085475	product=hypothetical protein	-
FQU78_RS00145	+	29991	30371	-	CDS	44085476	product=hypothetical protein	-
FQU78_RS00150	-	30669	32000	-	CDS	44085477	product=signal recognition particle protein Srp54	-
FQU78_RS00155	-	32406	32480	-	tRNA	44085478	product=tRNA-Met	-
FQU78_RS00160	-	32544	32618	-	tRNA	44085479	product=tRNA-Met	-
FQU78_RS00165	+	32833	33051	-	CDS	44085480	product=hypothetical protein	-
FQU78_RS00170	-	33430	33981	-	CDS	44085481	product=hypothetical protein	-
FQU78_RS00175	-	34222	34980	-	CDS	44085482	product=winged helix-turn-helix domain-containing protein	-
FQU78_RS00180	+	35467	36141	-	CDS	44085483	product=phosphoribosyltransferase	-
FQU78_RS00185	+	36504	36947	-	CDS	44085484	product=Zn-ribbon domain-containing protein	-
FQU78_RS00190	+	37277	37978	-	CDS	44085485	product=hypothetical protein	-
FQU78_RS00195	+	38710	39402	-	CDS	44085486	product=ArsR family transcriptional regulator	GO:0006355,GO:0003700
FQU78_RS00200	+	39399	41654	-	CDS	44085487	product=CDC48 family AAA ATPase	GO:0005524,GO:0016887
FQU78_RS00205	+	41845	42369	hsp20	CDS	44085488	product=archaeal heat shock protein Hsp20	GO:0042026
FQU78_RS00210	+	42403	42900	-	CDS	44085489	product=Hsp20/alpha crystallin family protein	-
FQU78_RS00215	+	44024	45136	-	CDS	44085490	product=DUF1646 family protein	-
FQU78_RS00220	+	46042	47154	-	CDS	44085491	product=DUF1646 family protein	-
FQU78_RS00225	+	47802	48914	-	CDS	44085492	product=DUF1646 family protein	-
FQU78_RS00230	+	49556	50668	-	CDS	44085493	product=DUF1646 family protein	-
FQU78_RS00235	+	51221	52333	-	CDS	44085494	product=DUF1646 family protein	-
FQU78_RS00240	+	52523	53809	rbcL	CDS	44085495	product=type III ribulose-bisphosphate carboxylase	GO:0016984
FQU78_RS00245	+	53936	55030	-	CDS	44085496	product=L-threonylcarbamoyladenylate synthase	GO:0006400,GO:0061710
FQU78_RS00250	+	55243	55488	-	CDS	44085497	product=hypothetical protein	-
FQU78_RS00255	+	55521	58979	-	CDS	44085498	product=DNA polymerase II large subunit	-
FQU78_RS00260	-	59339	60574	mmp10	CDS	44085499	product=methyl coenzyme M reductase-arginine methyltransferase Mmp10	GO:0015948,GO:0046500,GO:0051539,GO:1904047
FQU78_RS00265	+	60994	62298	mcrB	CDS	44085500	product=coenzyme-B sulfoethylthiotransferase subunit beta	-
FQU78_RS00270	+	62323	62835	mcrD	CDS	44085501	product=methyl-coenzyme M reductase operon protein D	-
FQU78_RS00275	+	62842	63462	mcrC	CDS	44085502	product=methyl-coenzyme M reductase I operon protein C	-
FQU78_RS00280	+	63464	64210	mcrG	CDS	44085503	product=coenzyme-B sulfoethylthiotransferase subunit gamma	-
FQU78_RS00285	+	64221	65933	mcrA	CDS	44085504	product=coenzyme-B sulfoethylthiotransferase subunit alpha	-
FQU78_RS00290	-	66145	67431	-	CDS	44085505	product=nitrogenase component 1	GO:0016491
FQU78_RS00295	-	67425	69692	-	CDS	44085506	product=nitrogenase component 1	GO:0016491
FQU78_RS00300	-	70559	71539	-	CDS	44085507	product=50S ribosomal protein L11 methyltransferase	-
FQU78_RS00305	-	71672	72964	aroA	CDS	44085508	product=3-phosphoshikimate 1-carboxyvinyltransferase	GO:0009423,GO:0003866
FQU78_RS00310	-	73068	73721	-	CDS	44085509	product=thymidylate synthase	GO:0009265,GO:0004799
FQU78_RS00315	-	74273	75136	htpX	CDS	44085510	product=zinc metalloprotease HtpX	GO:0006508,GO:0004222
FQU78_RS00320	-	75566	76486	-	CDS	44085511	product=restriction endonuclease	-
FQU78_RS00325	-	76562	77110	-	CDS	44085512	product=dihydrofolate reductase family protein	-
FQU78_RS00330	+	77439	78500	-	CDS	44085513	product=hypothetical protein	-
FQU78_RS00335	+	79011	80123	-	CDS	44085514	product=iron ABC transporter substrate-binding protein	-
FQU78_RS00340	+	80126	80749	-	CDS	44085515	product=class I SAM-dependent methyltransferase	GO:0032259,GO:0008168,GO:0008757
FQU78_RS00345	+	80753	82525	-	CDS	44085516	product=radical SAM protein	GO:0003824,GO:0051536
FQU78_RS00350	+	82518	83537	-	CDS	44085517	product=iron ABC transporter permease	GO:0006826,GO:0042626,GO:0140359
FQU78_RS00355	+	83528	84319	-	CDS	44085518	product=ABC transporter ATP-binding protein	GO:0005524,GO:0016887,GO:0042626,GO:0140359
FQU78_RS00360	+	84454	85740	-	CDS	44085519	product=S-layer protein domain-containing protein	-
FQU78_RS00365	-	85816	87060	-	CDS	44085520	product=IS110-like element ISMma5 family transposase	GO:0006313,GO:0004803
FQU78_RS00370	-	88179	88712	-	CDS	44085521	product=class I SAM-dependent methyltransferase	GO:0008168,GO:1904047
FQU78_RS00375	+	89140	89958	-	CDS	44085522	product=nitrilase-related carbon-nitrogen hydrolase	GO:0006807
FQU78_RS00380	-	89997	91484	gatB	CDS	44085523	product=Asp-tRNA(Asn)/Glu-tRNA(Gln) amidotransferase subunit GatB	GO:0016884
FQU78_RS00385	-	91485	92912	gatA	CDS	44085524	product=Asp-tRNA(Asn)/Glu-tRNA(Gln) amidotransferase subunit GatA	GO:0006424,GO:0050567,GO:0030956
FQU78_RS00390	-	92925	93206	gatC	CDS	44085525	product=Asp-tRNA(Asn)/Glu-tRNA(Gln) amidotransferase subunit GatC	GO:0006424,GO:0050567,GO:0030956
FQU78_RS00395	-	93371	94534	-	CDS	44085526	product=Coenzyme F420 hydrogenase/dehydrogenase%2C beta subunit C-terminal domain	-
FQU78_RS00400	+	95328	96761	-	CDS	44085527	product=methanogenesis marker 14 protein	GO:0015948
FQU78_RS00405	-	96906	97232	-	CDS	44085528	product=DUF2098 domain-containing protein	-
FQU78_RS00410	-	97490	98446	mptA	CDS	44085529	product=GTP cyclohydrolase MptA	GO:0003933
FQU78_RS00415	+	98851	99135	-	CDS	44085530	product=non-histone chromosomal MC1 family protein	-
FQU78_RS00420	+	99363	100241	argB	CDS	44085531	product=acetylglutamate kinase	GO:0006592,GO:0003991
FQU78_RS00425	-	100602	101642	-	CDS	44085532	product=archaeosine biosynthesis radical SAM protein RaSEA	-
FQU78_RS00430	-	101825	102742	guaA	CDS	44085533	product=glutamine-hydrolyzing GMP synthase	GO:0009152,GO:0003922
FQU78_RS00435	+	104285	106915	recQ	CDS	44085534	product=DNA helicase RecQ	GO:0006310,GO:0003678
FQU78_RS00440	-	106931	107401	-	CDS	44085535	product=hypothetical protein	-
FQU78_RS00445	-	108163	109392	hxlA	CDS	44085536	product=3-hexulose-6-phosphate synthase	GO:0019647,GO:0043801
FQU78_RS00450	+	109835	110314	-	CDS	44085537	product=DUF5788 family protein	-
FQU78_RS00455	+	110418	111344	pyrB	CDS	44085538	product=aspartate carbamoyltransferase	GO:0009220,GO:0004070
FQU78_RS00460	+	111341	111811	pyrI	CDS	44085539	product=aspartate carbamoyltransferase regulatory subunit	GO:0009220,GO:0004070
FQU78_RS00465	+	112099	112569	-	CDS	44085540	product=DUF5788 family protein	-
FQU78_RS00470	-	112652	113356	-	CDS	44085541	product=DUF1673 family protein	-
FQU78_RS00475	-	113413	114132	-	CDS	44085542	product=DUF1673 family protein	-
FQU78_RS00480	-	114133	114753	-	CDS	44085543	product=DUF1673 domain-containing protein	-
FQU78_RS00485	-	114750	115382	-	CDS	44085544	product=DUF1673 family protein	-
FQU78_RS00490	-	115379	116005	-	CDS	44085545	product=DUF1673 domain-containing protein	-
FQU78_RS00495	-	116006	116623	-	CDS	44085546	product=DUF1673 domain-containing protein	-
FQU78_RS00500	-	116620	117339	-	CDS	44085547	product=DUF1673 domain-containing protein	-
FQU78_RS00505	-	117375	117830	-	CDS	44085548	product=hypothetical protein	-
FQU78_RS00510	+	118540	118932	-	CDS	44085549	product=hypothetical protein	-
FQU78_RS00515	-	119219	120010	dapB	CDS	44085550	product=4-hydroxy-tetrahydrodipicolinate reductase	GO:0009089,GO:0008839
FQU78_RS00520	-	120007	120882	dapA	CDS	44085551	product=4-hydroxy-tetrahydrodipicolinate synthase	GO:0009089,GO:0008840
FQU78_RS00525	-	120936	121130	-	CDS	44085552	product=30S ribosomal protein S17e	-
FQU78_RS00530	-	121486	121827	-	CDS	44085553	product=hypothetical protein	-
FQU78_RS00535	-	122288	123052	-	CDS	44085554	product=heparan-alpha-glucosaminide N-acetyltransferase	GO:0007041,GO:0015019
FQU78_RS00540	-	123305	124159	-	CDS	44085555	product=hypothetical protein	-
FQU78_RS00545	-	124253	125128	-	CDS	44085556	product=type II CAAX endopeptidase family protein	GO:0071586,GO:0004222
FQU78_RS00550	-	125131	126018	-	CDS	44085557	product=DUF1616 domain-containing protein	-
FQU78_RS00555	+	126563	127459	-	CDS	44085558	product=SDR family NAD(P)-dependent oxidoreductase	-
FQU78_RS00560	-	127543	129444	-	CDS	44085559	product=TIGR04279 domain-containing protein	-
FQU78_RS00565	-	129539	130432	-	CDS	44085560	product=hypothetical protein	-
FQU78_RS00570	+	131043	131306	-	CDS	44085561	product=hypothetical protein	-
FQU78_RS00575	+	132592	132855	-	CDS	44085562	product=hypothetical protein	-
FQU78_RS00580	-	133187	134584	-	CDS	44085563	product=type II CAAX endopeptidase family protein	GO:0071586,GO:0004222,GO:0070007,GO:0016020
FQU78_RS00590	-	135091	135978	-	CDS	44085565	product=DUF1616 domain-containing protein	-
FQU78_RS00595	+	137083	138051	-	CDS	44085566	product=glycosyltransferase family 2 protein	GO:0016757
FQU78_RS00600	+	138344	139936	-	CDS	44085567	product=glycosyltransferase family 2 protein	GO:0016757
FQU78_RS00605	+	139967	140998	-	CDS	44085568	product=DUF354 domain-containing protein	-
FQU78_RS00610	+	141114	142124	-	CDS	44085569	product=glycosyltransferase	GO:0016757
FQU78_RS00615	+	142240	144201	-	CDS	44085570	product=hypothetical protein	-
FQU78_RS00620	+	144824	145804	-	CDS	44085571	product=glycosyltransferase	-
FQU78_RS00625	-	145838	147061	-	CDS	44085572	product=polysaccharide pyruvyl transferase family protein	-
FQU78_RS00630	-	147058	148440	-	CDS	44085573	product=Coenzyme F420 hydrogenase/dehydrogenase%2C beta subunit C-terminal domain	-
FQU78_RS00635	-	148430	150013	-	CDS	44085574	product=oligosaccharide flippase family protein	GO:0016020
FQU78_RS00640	-	150326	152110	-	CDS	44085575	product=UDP binding domain-containing protein	GO:0016616,GO:0051287
FQU78_RS00645	+	152507	152716	-	CDS	44085576	product=hypothetical protein	-
FQU78_RS00650	-	152692	153519	rfbD	CDS	44085577	product=dTDP-4-dehydrorhamnose reductase	GO:0009243,GO:0019305,GO:0008831
FQU78_RS00655	-	153474	154430	rfbB	CDS	44085578	product=dTDP-glucose 4%2C6-dehydratase	GO:0009243,GO:0019305,GO:0008460
FQU78_RS00660	-	154607	155158	rfbC	CDS	44085579	product=dTDP-4-dehydrorhamnose 3%2C5-epimerase	GO:0009243,GO:0019305,GO:0008830
FQU78_RS00665	+	155753	156694	-	CDS	44085580	product=glycosyltransferase family 2 protein	GO:0016757
FQU78_RS00670	-	156787	157146	-	CDS	44085581	product=DUF86 domain-containing protein	-
FQU78_RS00675	-	157143	157451	-	CDS	44085582	product=nucleotidyltransferase	-
FQU78_RS00680	-	157567	157728	-	CDS	44085583	product=hypothetical protein	-
FQU78_RS00685	+	158303	159307	-	CDS	44085584	product=SDR family NAD(P)-dependent oxidoreductase	-
FQU78_RS00690	-	159465	159887	-	CDS	44085585	product=DUF86 domain-containing protein	-
FQU78_RS00695	-	159884	160327	-	CDS	44085586	product=nucleotidyltransferase domain-containing protein	-
FQU78_RS00700	+	160776	161477	-	CDS	44085587	product=acylphosphatase	-
FQU78_RS00705	-	161739	163178	-	CDS	44085588	product=TIGR04279 domain-containing protein	-
FQU78_RS00710	+	163463	164920	-	CDS	44085589	product=IS66 family transposase	GO:0004803
FQU78_RS00715	-	165156	165842	-	CDS	44085590	product=hypothetical protein	-
FQU78_RS00720	-	166436	167944	-	CDS	44085591	product=lipopolysaccharide biosynthesis protein	-
FQU78_RS00725	-	168533	169579	-	CDS	44085592	product=polysaccharide deacetylase family protein	-
FQU78_RS00730	-	169634	171061	-	CDS	44085593	product=nucleotide sugar dehydrogenase	GO:0000271,GO:0003979,GO:0016616,GO:0051287
FQU78_RS00735	-	171157	172095	-	CDS	44085594	product=UDP-N-acetylglucosamine 3-dehydrogenase	GO:0016491
FQU78_RS00740	-	172141	173223	-	CDS	44085595	product=DegT/DnrJ/EryC1/StrS family aminotransferase	GO:0008483
FQU78_RS00745	-	173285	173953	-	CDS	44085596	product=acyltransferase	GO:0016746,GO:0120225
FQU78_RS00750	+	174957	175154	-	CDS	44085597	product=hypothetical protein	-
FQU78_RS00755	-	175467	176324	-	CDS	44085598	product=type II CAAX endopeptidase family protein	GO:0071586,GO:0004222
FQU78_RS00760	-	176327	177211	-	CDS	44085599	product=DUF1616 domain-containing protein	-
FQU78_RS00765	+	178115	179011	-	CDS	44085600	product=glycosyltransferase family 2 protein	GO:0016757
FQU78_RS00770	+	179415	181385	-	CDS	44085601	product=hypothetical protein	-
FQU78_RS00775	+	181843	183450	-	CDS	44085602	product=right-handed parallel beta-helix repeat-containing protein	-
FQU78_RS00780	-	183562	186795	-	CDS	44085603	product=disaggregatase related repeat-containing protein	-
FQU78_RS00785	-	187779	188960	-	CDS	44085604	product=glycosyltransferase family 4 protein	GO:0016757
FQU78_RS00790	-	189093	190232	-	CDS	44085605	product=glycosyltransferase family 4 protein	GO:0016757
FQU78_RS00795	-	190327	191262	-	CDS	44085606	product=glycosyltransferase	-
FQU78_RS00800	+	192175	193074	-	CDS	44085607	product=glycosyltransferase family 2 protein	GO:0016757
FQU78_RS00805	+	193096	194115	-	CDS	44085608	product=glycosyltransferase family 2 protein	GO:0016757
FQU78_RS00810	-	194561	195766	-	CDS	44085609	product=glycosyltransferase	GO:0016757
FQU78_RS00815	+	195962	197146	-	CDS	44085610	product=glycosyltransferase family 4 protein	GO:0016757
FQU78_RS00820	+	197909	201232	-	CDS	44085611	product=disaggregatase related repeat-containing protein	-
FQU78_RS00825	+	201945	203420	-	CDS	44085612	product=flippase	-
FQU78_RS00830	-	203691	204641	-	CDS	44085613	product=NAD-dependent epimerase/dehydratase family protein	-
FQU78_RS00835	+	204830	205732	galU	CDS	44085614	product=UTP--glucose-1-phosphate uridylyltransferase GalU	GO:0009225,GO:0003983
FQU78_RS00840	-	205851	207134	-	CDS	44085615	product=UDP-glucose/GDP-mannose dehydrogenase family protein	GO:0016616
FQU78_RS00845	+	207380	207661	-	CDS	44085616	product=hypothetical protein	-
FQU78_RS00850	+	208229	209323	-	CDS	44085617	product=DUF354 domain-containing protein	-
FQU78_RS00855	+	209316	210356	-	CDS	44085618	product=polysaccharide deacetylase family protein	-
FQU78_RS00860	+	210346	211272	-	CDS	44085619	product=glycosyltransferase family 2 protein	GO:0016757
FQU78_RS00865	+	211317	212531	-	CDS	44085620	product=glycosyltransferase family 4 protein	GO:0016757
FQU78_RS00870	+	212607	213614	-	CDS	44085621	product=GNAT family N-acetyltransferase	GO:0008080
FQU78_RS00875	-	213772	215229	-	CDS	44085622	product=lipopolysaccharide biosynthesis protein	-
FQU78_RS00880	-	215347	217281	-	CDS	44085623	product=hypothetical protein	-
FQU78_RS00885	-	217475	217630	-	CDS	44085624	product=hypothetical protein	-
FQU78_RS00890	-	217940	218875	-	CDS	44085625	product=UDP-N-acetylglucosamine 3-dehydrogenase	GO:0016491
FQU78_RS00895	+	220125	221720	-	CDS	44085626	product=glycosyltransferase	-
FQU78_RS00900	-	221985	224081	-	CDS	44085627	product=disaggregatase related repeat-containing protein	-
FQU78_RS00905	-	224445	226055	-	CDS	44085628	product=right-handed parallel beta-helix repeat-containing protein	-
FQU78_RS00910	-	226627	228507	-	CDS	44085629	product=disaggregatase related repeat-containing protein	-
FQU78_RS00915	-	230225	230371	-	CDS	44085630	product=hypothetical protein	-
FQU78_RS00920	+	230417	231322	-	CDS	44085631	product=polysaccharide deacetylase family protein	-
FQU78_RS00925	+	232002	233813	-	CDS	44085632	product=hypothetical protein	-
FQU78_RS00930	-	234317	234856	-	CDS	44085633	product=metal-dependent hydrolase	-
FQU78_RS00935	-	234965	235669	-	CDS	44085634	product=(5-formylfuran-3-yl)methyl phosphate synthase	-
FQU78_RS00940	+	235782	236504	-	CDS	44085635	product=HisA/HisF-related TIM barrel protein	GO:0000105
FQU78_RS00945	+	236669	236941	-	CDS	44085636	product=hypothetical protein	-
FQU78_RS00950	-	237093	237713	tmk	CDS	44085637	product=dTMP kinase	GO:0015949,GO:0004798
FQU78_RS00955	+	237871	238533	-	CDS	44085638	product=DUF166 domain-containing protein	-
FQU78_RS00960	+	238625	239035	-	CDS	44085639	product=DUF2111 domain-containing protein	-
FQU78_RS00965	-	239235	240065	-	CDS	44085640	product=F420-dependent methylenetetrahydromethanopterin dehydrogenase	-
FQU78_RS00970	+	240468	241175	serB	CDS	44085641	product=phosphoserine phosphatase SerB	GO:0006564,GO:0036424
FQU78_RS00975	+	241216	242073	-	CDS	44085642	product=coiled-coil protein	-
FQU78_RS00980	-	242371	243510	-	CDS	44085643	product=radical SAM protein	GO:0003824,GO:0051539,GO:1904047
FQU78_RS00985	-	243672	244829	-	CDS	44085644	product=NAD(P)/FAD-dependent oxidoreductase	GO:0016491
FQU78_RS00990	-	244858	245799	-	CDS	44085645	product=UbiA prenyltransferase family protein	-
FQU78_RS00995	-	246093	247565	tgtA	CDS	44085646	product=tRNA guanosine(15) transglycosylase TgtA	GO:0006400,GO:0016763
FQU78_RS01000	-	247688	248275	-	CDS	44085647	product=pyruvate kinase alpha/beta domain-containing protein	-
FQU78_RS01005	+	248935	249684	-	CDS	44085648	product=proteasome assembly chaperone family protein	-
FQU78_RS01010	+	249689	250078	-	CDS	44085649	product=DUF473 domain-containing protein	-
FQU78_RS01015	-	250446	252074	thsB	CDS	44085650	product=thermosome subunit beta	GO:0016887,GO:0140662
FQU78_RS01020	-	252747	253280	-	CDS	44085651	product=4Fe-4S binding protein	-
FQU78_RS01025	-	253366	253728	-	CDS	44085652	product=transcriptional regulator	-
FQU78_RS01030	+	254145	254318	-	CDS	44085653	product=hypothetical protein	-
FQU78_RS01035	-	254488	257352	-	CDS	44085654	product=PAS domain S-box protein	-
FQU78_RS01040	-	257385	257759	-	CDS	44085655	product=circadian clock KaiB family protein	-
FQU78_RS01045	-	257765	258265	-	CDS	44085656	product=circadian clock KaiB family protein	-
FQU78_RS01050	-	258266	259978	kaiC	CDS	44085657	product=circadian clock protein KaiC	-
FQU78_RS01055	+	260266	261699	-	CDS	44085658	product=IS66-like element ISMma14 family transposase	GO:0006313,GO:0004803
FQU78_RS01060	-	262230	263453	-	CDS	44085659	product=SufD family Fe-S cluster assembly protein	-
FQU78_RS01065	-	263435	264178	-	CDS	44085660	product=ABC transporter ATP-binding protein	-
FQU78_RS01070	-	264690	265358	-	CDS	44085661	product=MBL fold metallo-hydrolase	-
FQU78_RS01075	-	265477	266448	nrpRI	CDS	44085662	product=global nitrogen regulator NrpRI	GO:0003677
FQU78_RS01080	-	267177	267710	-	CDS	44085663	product=hypothetical protein	-
FQU78_RS01085	-	267713	268387	-	CDS	44085664	product=undecaprenyl diphosphate synthase family protein	-
FQU78_RS01090	-	268492	269676	-	CDS	44085665	product=redox-regulated ATPase YchF	-
FQU78_RS01095	+	269847	269918	-	tRNA	44085666	product=tRNA-Arg
FQU78_RS01100	+	270280	270744	tnpA	CDS	44085667	product=IS200/IS605 family transposase	GO:0004803
FQU78_RS01105	+	270910	271326	-	CDS	44085668	product=cell surface lipoprotein	-
FQU78_RS01110	-	271510	272298	-	CDS	44085669	product=winged helix-turn-helix domain-containing protein	-
FQU78_RS01115	-	272650	273435	-	CDS	44085670	product=winged helix-turn-helix domain-containing protein	-
FQU78_RS01120	-	273564	275492	-	CDS	44085671	product=hydantoinase/oxoprolinase family protein	-
FQU78_RS01125	-	275640	277655	-	CDS	44085672	product=hydantoinase/oxoprolinase family protein	-
FQU78_RS01130	-	278051	279043	-	CDS	44085673	product=cation diffusion facilitator family transporter	GO:0008324
FQU78_RS01135	-	279430	280014	-	CDS	44085674	product=acetate uptake transporter family protein	-
FQU78_RS01140	-	280070	281455	mtaB	CDS	44085675	product=methanol--corrinoid protein co-methyltransferase MtaB	-
FQU78_RS01145	-	281468	282244	mtaC	CDS	44085676	product=methanol--corrinoid protein MtaC	-
FQU78_RS01150	-	283285	283476	-	CDS	44085677	product=hypothetical protein	-
FQU78_RS01155	-	284105	285262	-	CDS	44085678	product=GTP-binding protein	GO:0003924,GO:0005525
FQU78_RS01160	-	285698	287317	-	CDS	44085679	product=methylamine methyltransferase corrinoid protein reductive activase	GO:0015948,GO:0051539
FQU78_RS01165	-	287618	288637	mtaA	CDS	44085680	product=methylcobamide:CoM methyltransferase MtaA	GO:0015948
FQU78_RS01170	+	289164	292031	-	CDS	44085681	product=cation-transporting P-type ATPase	-
FQU78_RS01175	+	292273	292638	-	CDS	44085682	product=response regulator	GO:0000160
FQU78_RS01180	-	293035	293820	-	CDS	44085683	product=winged helix-turn-helix domain-containing protein	-
FQU78_RS01185	-	294275	294475	-	CDS	44085684	product=hypothetical protein	-
FQU78_RS01190	-	294875	295387	-	CDS	44085685	product=NADH-quinone oxidoreductase subunit B family protein	GO:0022900,GO:0008137,GO:0048038,GO:1990204
FQU78_RS01195	-	295473	297098	-	CDS	44085686	product=NADH-quinone oxidoreductase subunit C	GO:0008137
FQU78_RS01200	-	297110	298648	-	CDS	44085687	product=proton-conducting transporter membrane subunit	-
FQU78_RS01205	-	298645	299331	-	CDS	44085688	product=hydrogenase-4 component E	-
FQU78_RS01210	-	299328	300269	-	CDS	44085689	product=respiratory chain complex I subunit 1 family protein	GO:0022900,GO:0016491,GO:1990204
FQU78_RS01215	-	300266	302206	-	CDS	44085690	product=proton-conducting transporter membrane subunit	-
FQU78_RS01220	-	303066	303737	-	CDS	44085691	product=RibD family protein	-
FQU78_RS01225	+	303848	304759	-	CDS	44085692	product=ABC transporter ATP-binding protein	-
FQU78_RS01230	+	304752	306005	-	CDS	44085693	product=ABC transporter permease	-
FQU78_RS01235	-	306768	307316	-	CDS	44085694	product=cobalamin-dependent protein	GO:0031419,GO:0046872
FQU78_RS01240	-	307407	309293	-	CDS	44085695	product=NosD domain-containing protein	-
FQU78_RS01245	-	309888	311459	-	CDS	44085696	product=PAS domain-containing protein	GO:0005515
FQU78_RS01250	-	311739	311811	-	tRNA	44085697	product=tRNA-Gln
FQU78_RS01260	+	314030	314314	-	CDS	44085699	product=non-histone chromosomal MC1 family protein	-
FQU78_RS01265	-	314567	314758	-	CDS	44085700	product=hypothetical protein	-
FQU78_RS01270	+	314943	316205	-	CDS	44085701	product=anion transporter	-
FQU78_RS01275	+	316396	318498	-	CDS	44085702	product=methyltransferase domain-containing protein	-
FQU78_RS01280	-	318728	319822	-	CDS	44085703	product=GTP-binding protein	-
FQU78_RS01285	-	320202	322130	-	CDS	44085704	product=molybdopterin biosynthesis protein	GO:0032324
FQU78_RS01295	-	322663	323541	ilvE	CDS	44085706	product=branched-chain-amino-acid transaminase	GO:0009082,GO:0004084
FQU78_RS01300	+	323888	323962	-	tRNA	44085707	product=tRNA-Arg
FQU78_RS01310	-	324991	326358	-	CDS	44085709	product=SO_0444 family Cu/Zn efflux transporter	-
FQU78_RS01315	-	326355	326702	-	CDS	44085710	product=metalloregulator ArsR/SmtB family transcription factor	GO:0006355,GO:0003677,GO:0003700
FQU78_RS01320	-	326879	328309	-	CDS	44085711	product=IS1634-like element ISMma20 family transposase	GO:0006313,GO:0004803
FQU78_RS01325	-	328408	329181	-	CDS	44085712	product=energy-coupling factor transporter transmembrane protein EcfT	-
FQU78_RS01330	-	329252	330115	-	CDS	44085713	product=ATP-binding cassette domain-containing protein	GO:0005524
FQU78_RS01335	-	330091	330915	-	CDS	44085714	product=energy-coupling factor transporter ATPase	GO:0006810,GO:0005524,GO:0042626,GO:0009898
FQU78_RS01340	-	331001	331564	-	CDS	44085715	product=biotin transporter BioY	-
FQU78_RS01345	+	332005	332079	-	tRNA	44085716	product=tRNA-Arg
FQU78_RS01350	+	332316	332771	-	CDS	44085717	product=N-acetyltransferase	GO:0006526,GO:0008080
FQU78_RS01355	+	333008	333661	-	CDS	44085718	product=metal-dependent transcriptional regulator	-
FQU78_RS01360	+	333722	335719	feoB	CDS	44085719	product=ferrous iron transport protein B	GO:0006826,GO:0015093
FQU78_RS01365	+	335896	336138	-	CDS	44085720	product=hypothetical protein	-
FQU78_RS01370	+	336941	337909	-	CDS	44085721	product=hypothetical protein	-
FQU78_RS01375	+	337962	341489	smc	CDS	44085722	product=chromosome segregation protein SMC	GO:0007059,GO:0030261,GO:0005524
FQU78_RS01380	+	341482	342486	-	CDS	44085723	product=ScpA family protein	GO:0007059,GO:0051301
FQU78_RS01385	+	342531	343646	scpB	CDS	44085724	product=SMC-Scp complex subunit ScpB	GO:0007059,GO:0005515
FQU78_RS01390	+	343841	344392	-	CDS	44085725	product=TATA-box-binding protein	-
FQU78_RS01395	+	344472	345023	-	CDS	44085726	product=TATA-box-binding protein	-
FQU78_RS01400	+	345148	346065	aglJ	CDS	44085727	product=S-layer glycoprotein N-glycosyltransferase AglJ	-
FQU78_RS01405	+	346479	347765	thiC	CDS	44085728	product=phosphomethylpyrimidine synthase ThiC	GO:0009228,GO:0051536
FQU78_RS01410	-	347903	349030	-	CDS	44085729	product=outer membrane lipoprotein-sorting protein	-
FQU78_RS01415	-	349165	349383	-	CDS	44085730	product=hypothetical protein	-
FQU78_RS01425	+	350080	350556	-	CDS	44085732	product=methylated-DNA--[protein]-cysteine S-methyltransferase	-
FQU78_RS01430	-	350573	350764	-	CDS	44085733	product=hypothetical protein	-
FQU78_RS01435	+	350841	351584	-	CDS	44085734	product=epoxyqueuosine reductase	-
FQU78_RS01440	-	351686	352192	-	CDS	44085735	product=DUF1616 domain-containing protein	-
FQU78_RS01445	+	352315	353103	-	CDS	44085736	product=S-adenosyl-l-methionine hydroxide adenosyltransferase family protein	-
FQU78_RS01450	-	353785	354918	-	CDS	44085737	product=radical SAM protein	GO:0003824,GO:0051536
FQU78_RS01455	-	355207	355521	rpl12p	CDS	44085738	product=50S ribosomal protein P1	-
FQU78_RS01460	-	355564	356607	-	CDS	44085739	product=50S ribosomal protein L10	-
FQU78_RS01465	-	356608	357249	-	CDS	44085740	product=50S ribosomal protein L1	-
FQU78_RS01470	-	357491	357976	-	CDS	44085741	product=50S ribosomal protein L11	-
FQU78_RS01475	-	358097	358555	-	CDS	44085742	product=transcription elongation factor Spt5	-
FQU78_RS01480	-	358552	358767	-	CDS	44085743	product=protein translocase SEC61 complex subunit gamma	GO:0006886
FQU78_RS01485	-	359192	360316	ftsZ	CDS	44085744	product=cell division protein FtsZ	GO:0000910,GO:0003924
FQU78_RS01490	-	360409	360588	-	CDS	44085745	product=hypothetical protein	-
FQU78_RS01495	-	360861	361451	-	CDS	44085746	product=DUF99 family protein	-
FQU78_RS01500	-	361587	362882	-	CDS	44085747	product=proteasome-activating nucleotidase	-
FQU78_RS01505	+	362940	363425	-	CDS	44085748	product=multiprotein bridging factor aMBF1	-
FQU78_RS01510	-	363821	364663	-	CDS	44085749	product=TatD family hydrolase	GO:0016788
FQU78_RS01515	+	364968	365996	-	CDS	44085750	product=isocitrate/isopropylmalate dehydrogenase family protein	-
FQU78_RS01520	-	366162	367484	-	CDS	44085751	product=2-isopropylmalate synthase	-
FQU78_RS01525	+	368262	368816	cbiT	CDS	44085752	product=precorrin-6Y C5%2C15-methyltransferase (decarboxylating) subunit CbiT	GO:0046140,GO:0046025
FQU78_RS01530	+	368907	369515	-	CDS	44085753	product=cobalt-factor II C(20)-methyltransferase	-
FQU78_RS01535	+	369694	370422	-	CDS	44085754	product=cobalt-precorrin-4/precorrin-4 C(11)-methyltransferase	-
FQU78_RS01540	+	370563	370955	-	CDS	44085755	product=cobalamin biosynthesis protein CbiG	-
FQU78_RS01545	+	371038	371391	-	CDS	44085756	product=cobalamin biosynthesis protein	-
FQU78_RS01550	+	371360	372157	cobJ	CDS	44085757	product=precorrin-3B C(17)-methyltransferase	GO:0009236,GO:0030789
FQU78_RS01555	+	372147	372878	-	CDS	44085758	product=precorrin-8X methylmutase	-
FQU78_RS01560	+	373085	373528	-	CDS	44085759	product=hypothetical protein	-
FQU78_RS01565	-	373601	374251	-	CDS	44085760	product=cytochrome c biogenesis CcdA family protein	-
FQU78_RS01570	-	374533	375030	-	CDS	44085761	product=thioredoxin family protein	-
FQU78_RS01575	-	375336	376178	-	CDS	44085762	product=Mrp/NBP35 family ATP-binding protein	GO:0005524,GO:0016887,GO:0046872
FQU78_RS01580	-	376228	376590	-	CDS	44085763	product=DUF134 domain-containing protein	-
FQU78_RS01585	+	376800	377165	-	CDS	44085764	product=NifB/NifX family molybdenum-iron cluster-binding protein	-
FQU78_RS01590	+	377260	377625	-	CDS	44085765	product=NifB/NifX family molybdenum-iron cluster-binding protein	-
FQU78_RS01595	+	377671	378525	-	CDS	44085766	product=ATP-binding protein	-
FQU78_RS01600	+	378522	379466	-	CDS	44085767	product=ATP-binding protein	-
FQU78_RS01605	+	379675	380370	-	CDS	44085768	product=DUF169 domain-containing protein	-
FQU78_RS01610	+	380560	381093	-	CDS	44085769	product=DUF1847 domain-containing protein	-
FQU78_RS01615	+	381142	381594	-	CDS	44085770	product=DUF1284 domain-containing protein	-
FQU78_RS01620	-	381638	382540	hdrB	CDS	44085771	product=CoB--CoM heterodisulfide reductase subunit B	-
FQU78_RS01625	-	382554	383039	hdrC	CDS	44085772	product=CoB--CoM heterodisulfide reductase subunit C	-
FQU78_RS01630	-	383596	384303	npdG	CDS	44085773	product=NADPH-dependent F420 reductase	GO:0016651
FQU78_RS01635	+	384849	386474	-	CDS	44085774	product=S8 family serine peptidase	GO:0006508,GO:0008236
FQU78_RS01640	-	386563	387102	-	CDS	44085775	product=DUF2284 domain-containing protein	-
FQU78_RS01645	+	387367	388569	-	CDS	44085776	product=Xaa-Pro peptidase family protein	GO:0006508,GO:0008233
FQU78_RS01650	-	389185	390258	-	CDS	44085777	product=hypothetical protein	-
FQU78_RS01655	-	391094	391330	-	CDS	44085778	product=hypothetical protein	-
FQU78_RS01660	-	391346	391486	-	CDS	44085779	product=hypothetical protein	-
FQU78_RS01665	+	391817	393022	-	CDS	44085780	product=hypothetical protein	-
FQU78_RS01670	+	393567	395882	-	CDS	44085781	product=DUF3160 domain-containing protein	-
FQU78_RS01675	+	396737	396874	-	CDS	44085782	product=hypothetical protein	-
FQU78_RS01680	-	397191	397595	-	CDS	44085783	product=hypothetical protein	-
FQU78_RS01685	-	398009	399262	-	CDS	44085784	product=M12 family metallo-peptidase	-
FQU78_RS01690	+	399930	400187	-	CDS	44085785	product=M24 family metallopeptidase	-
FQU78_RS01695	-	400431	401159	-	CDS	44085786	product=winged helix-turn-helix transcriptional regulator	-
FQU78_RS01700	-	401195	401449	-	CDS	44085787	product=hypothetical protein	-
FQU78_RS01705	+	401989	403029	-	CDS	44085788	product=hypothetical protein	-
FQU78_RS01710	+	403068	403958	-	CDS	44085789	product=hypothetical protein	-
FQU78_RS01715	-	404131	405165	-	CDS	44085790	product=Coenzyme F420 hydrogenase/dehydrogenase%2C beta subunit C-terminal domain	-
FQU78_RS01720	-	405172	405915	-	CDS	44085791	product=hypothetical protein	-
FQU78_RS01725	-	405918	407429	-	CDS	44085792	product=glutamate synthase-related protein	GO:0006537,GO:0015930,GO:0016638
FQU78_RS01730	-	407426	408478	-	CDS	44085793	product=glutamine amidotransferase family protein	-
FQU78_RS01735	-	408785	409006	-	CDS	44085794	product=hypothetical protein	-
FQU78_RS01740	-	409274	410617	glnA	CDS	44085795	product=type I glutamate--ammonia ligase	GO:0006542,GO:0004356
FQU78_RS01745	+	410954	411436	-	CDS	44085796	product=TspO/MBR family protein	-
FQU78_RS01750	-	411676	411903	-	CDS	44085797	product=DUF1059 domain-containing protein	-
FQU78_RS01755	-	412049	412357	-	CDS	44085798	product=Hsp20/alpha crystallin family protein	-
FQU78_RS01760	-	412425	412724	-	CDS	44085799	product=Hsp20 family protein	-
FQU78_RS01765	-	412958	413386	-	CDS	44085800	product=hypothetical protein	-
FQU78_RS01770	-	413463	413810	-	CDS	44085801	product=P-II family nitrogen regulator	-
FQU78_RS01775	-	413813	415222	-	CDS	44085802	product=ammonium transporter	GO:0072488,GO:0008519,GO:0016020
FQU78_RS01780	+	415930	416919	-	CDS	44085803	product=ATP-binding cassette domain-containing protein	GO:0005524
FQU78_RS01785	+	416916	417749	-	CDS	44085804	product=ABC transporter permease	GO:0042626,GO:0140359
FQU78_RS01790	-	418142	419320	-	CDS	44085805	product=IS256 family transposase	GO:0004803
FQU78_RS01795	+	422836	423540	-	CDS	44085806	product=ABC transporter ATP-binding protein	GO:0005524,GO:0016887,GO:0042626,GO:0140359
FQU78_RS01800	+	423567	424814	-	CDS	44085807	product=COG1361 S-layer family protein	-
FQU78_RS01805	+	424858	426072	-	CDS	44085808	product=ABC transporter permease	GO:0042626,GO:0140359
FQU78_RS01810	+	426492	427373	-	CDS	44085809	product=ABC transporter ATP-binding protein	GO:0005524,GO:0016887,GO:0042626,GO:0140359
FQU78_RS01815	+	427522	428778	-	CDS	44085810	product=COG1361 S-layer family protein	-
FQU78_RS01820	-	428955	430361	-	CDS	44085811	product=ATP-binding protein	-
FQU78_RS01825	+	430833	432047	-	CDS	44085812	product=ABC transporter permease	GO:0042626,GO:0140359
FQU78_RS01830	+	432236	432844	-	CDS	44085813	product=flavin reductase family protein	GO:0010181,GO:0016646
FQU78_RS01835	+	433035	433709	-	CDS	44085814	product=flavodoxin family protein	GO:0009055,GO:0010181
FQU78_RS01840	-	433863	435599	-	CDS	44085815	product=ATP-binding cassette domain-containing protein	GO:0005524,GO:0016887,GO:0042626,GO:0140359
FQU78_RS01845	-	436201	436944	-	CDS	44085816	product=geranylgeranylglyceryl/heptaprenylglyceryl phosphate synthase	GO:0006650,GO:0047294
FQU78_RS01850	-	436951	437100	-	CDS	44085817	product=50S ribosomal protein L40e	-
FQU78_RS01855	+	437614	438960	purB	CDS	44085818	product=adenylosuccinate lyase	GO:0009152,GO:0004018
FQU78_RS01860	-	440328	441956	-	CDS	44085819	product=methylamine methyltransferase corrinoid protein reductive activase	GO:0015948,GO:0051539
FQU78_RS01870	+	442724	442808	-	tRNA	44085821	product=tRNA-Ser	-
FQU78_RS01875	+	442991	443689	-	CDS	44085822	product=RAD55 family ATPase	-
FQU78_RS01880	+	444099	446555	-	CDS	44085823	product=type II/IV secretion system ATPase subunit	-
FQU78_RS01885	+	446568	448517	-	CDS	44085824	product=type II secretion system F family protein	-
FQU78_RS01890	+	448636	449253	-	CDS	44085825	product=hypothetical protein	-
FQU78_RS01895	-	449275	450090	ablB	CDS	44085826	product=putative beta-lysine N-acetyltransferase	GO:0008080
FQU78_RS01900	-	450295	451554	ablA	CDS	44085827	product=lysine 2%2C3-aminomutase	GO:0046440,GO:0050066,GO:0051539,GO:1904047
FQU78_RS01905	+	452463	454394	-	CDS	44085828	product=cation:proton antiporter	GO:0006812,GO:0055085,GO:1902600,GO:0015297,GO:0016020
FQU78_RS01910	+	455086	455781	-	CDS	44085829	product=DUF1538 domain-containing protein	-
FQU78_RS01915	+	455778	456506	-	CDS	44085830	product=DUF1538 domain-containing protein	-
FQU78_RS01920	+	456496	456858	-	CDS	44085831	product=P-II family nitrogen regulator	-
FQU78_RS01925	-	457085	459172	-	CDS	44085832	product=cation:proton antiporter	GO:0006812,GO:0055085,GO:1902600,GO:0015297,GO:0016020
FQU78_RS01930	+	459904	460287	-	CDS	44085833	product=DUF2178 domain-containing protein	-
FQU78_RS01935	+	460289	460492	-	CDS	44085834	product=helix-turn-helix transcriptional regulator	GO:0003677
FQU78_RS01940	+	460965	461144	-	CDS	44085835	product=MM0924 family protein	-
FQU78_RS01945	+	461361	461537	-	CDS	44085836	product=MM0924 family protein	-
FQU78_RS01950	-	461821	462696	speB	CDS	44085837	product=agmatinase	GO:0008295,GO:0008783
FQU78_RS01955	-	462803	463189	-	CDS	44085838	product=translation initiation factor IF-5A	-
FQU78_RS01960	-	463628	465343	-	CDS	44085839	product=aldehyde ferredoxin oxidoreductase family protein	-
FQU78_RS01965	+	465500	465937	-	CDS	44085840	product=NUDIX domain-containing protein	GO:0016787
FQU78_RS01970	-	465971	466633	-	CDS	44085841	product=matrixin family metalloprotease	GO:0006508,GO:0004222,GO:0008270,GO:0031012
FQU78_RS01975	-	467163	467660	-	CDS	44085842	product=carboxymuconolactone decarboxylase family protein	GO:0051920
FQU78_RS01980	-	467802	468737	-	CDS	44085843	product=methanogenesis marker 7 protein	GO:0015948
FQU78_RS01985	-	468739	469338	-	CDS	44085844	product=methanogenesis marker 17 protein	GO:0015948
FQU78_RS01990	-	469346	470593	-	CDS	44085845	product=methanogenesis marker 15 protein	GO:0015948
FQU78_RS01995	-	470590	471093	-	CDS	44085846	product=methanogenesis marker 5 protein	GO:0015948
FQU78_RS02000	-	471099	471542	-	CDS	44085847	product=methanogenesis marker 6 protein	GO:0015948
FQU78_RS02005	-	471711	473288	-	CDS	44085848	product=methanogenesis marker 3 protein	GO:0015948
FQU78_RS02010	-	473330	474943	atwA	CDS	44085849	product=methyl coenzyme M reductase system%2C component A2	-
FQU78_RS02015	-	475191	475991	-	CDS	44085850	product=HAD family hydrolase	-
FQU78_RS02020	-	476110	477003	-	CDS	44085851	product=presenilin family intramembrane aspartyl protease PSH	GO:0042500
FQU78_RS02025	+	477563	477898	-	CDS	44085852	product=hypothetical protein	-
FQU78_RS02030	+	478897	479199	-	CDS	44085853	product=hypothetical protein	-
FQU78_RS02035	+	479807	480823	fen	CDS	44085854	product=flap endonuclease-1	-
FQU78_RS02040	+	481060	481161	-	CDS	44085855	product=hypothetical protein	-
FQU78_RS02045	-	481363	482319	-	CDS	44085856	product=beta-ribofuranosylaminobenzene 5'-phosphate synthase	GO:0016757
FQU78_RS02050	-	482631	484178	gpmI	CDS	44085857	product=2%2C3-bisphosphoglycerate-independent phosphoglycerate mutase	GO:0006096,GO:0046537
FQU78_RS02055	+	484424	485026	-	CDS	44085858	product=GPR1/FUN34/YaaH family transporter	-
FQU78_RS02060	+	485468	486220	-	CDS	44085859	product=class I SAM-dependent methyltransferase	GO:0008168,GO:1904047
FQU78_RS02065	-	486260	489088	-	CDS	44085860	product=HAD-IC family P-type ATPase	GO:0005215,GO:0005524,GO:0016887,GO:0016020
FQU78_RS02070	+	490176	491096	-	CDS	44085861	product=UbiA family prenyltransferase	GO:0016765,GO:0016020
FQU78_RS02075	-	491472	492257	-	CDS	44085862	product=winged helix-turn-helix domain-containing protein	-
FQU78_RS02080	-	492975	494591	purH	CDS	44085863	product=bifunctional phosphoribosylaminoimidazolecarboxamide formyltransferase/IMP cyclohydrolase	GO:0006164,GO:0006189,GO:0003824,GO:0003937,GO:0004643
FQU78_RS02085	+	494987	496339	-	CDS	44085864	product=NAD(P)/FAD-dependent oxidoreductase	-
FQU78_RS02090	+	496487	497191	nth	CDS	44085865	product=endonuclease III	GO:0006281,GO:0003906
FQU78_RS02095	-	497345	497650	-	CDS	44085866	product=PDGLE domain-containing protein	-
FQU78_RS02100	-	497647	498312	cbiM	CDS	44085867	product=cobalt transporter CbiM	-
FQU78_RS02105	+	498832	499617	-	CDS	44085868	product=class I SAM-dependent methyltransferase	GO:0008168,GO:0008757
FQU78_RS02110	+	499811	500071	-	CDS	44085869	product=nicotianamine synthase family protein	GO:0030418,GO:0030410
FQU78_RS02115	+	500652	502235	-	CDS	44085870	product=PAS domain-containing protein	GO:0005515
FQU78_RS02120	-	502307	503113	cbiQ	CDS	44085871	product=cobalt ECF transporter T component CbiQ	GO:0006824,GO:0032778,GO:0005886,GO:0043190
FQU78_RS02125	-	503166	504149	-	CDS	44085872	product=ATP-binding cassette domain-containing protein	GO:0005524
FQU78_RS02130	+	504445	505539	dinB	CDS	44085873	product=DNA polymerase IV	GO:0006281,GO:0003684,GO:0003887
FQU78_RS02135	+	506174	506428	-	CDS	44085874	product=protease inhibitor I42 family protein	-
FQU78_RS02140	-	506589	508493	-	CDS	44085875	product=phosphoadenosine phosphosulfate reductase family protein	GO:0003824
FQU78_RS02145	-	510242	511582	-	CDS	44085876	product=YncE family protein	-
FQU78_RS02150	-	512400	513227	-	CDS	44085877	product=ABC transporter ATP-binding protein	GO:0005524
FQU78_RS02155	-	513332	513847	-	CDS	44085878	product=ABC transporter permease subunit	GO:0055085,GO:0140359
FQU78_RS02160	-	514081	514443	-	CDS	44085879	product=hypothetical protein	-
FQU78_RS02165	+	514525	515829	-	CDS	44085880	product=ISNCY family transposase	-
FQU78_RS02170	-	516416	517192	-	CDS	44085881	product=outer membrane lipoprotein carrier protein LolA	-
FQU78_RS02175	-	518541	518750	-	CDS	44085882	product=hypothetical protein	-
FQU78_RS02180	-	518821	519229	-	CDS	44085883	partial=true	GO:0004803
FQU78_RS02185	-	519615	520352	-	CDS	44085884	product=hypothetical protein	-
FQU78_RS02195	-	522394	523146	-	CDS	44085886	product=hypothetical protein	-
FQU78_RS02200	-	523601	524419	-	CDS	44085887	product=Dna2/Cas4 domain-containing protein	-
FQU78_RS02205	+	524561	525301	-	CDS	44085888	product=helix-turn-helix domain-containing protein	-
FQU78_RS02210	+	525342	526391	-	CDS	44085889	product=hydroxymethylglutaryl-CoA synthase	-
FQU78_RS02215	+	526409	527581	-	CDS	44085890	product=thiolase domain-containing protein	-
FQU78_RS02220	+	527588	527986	-	CDS	44085891	product=Zn-ribbon domain-containing OB-fold protein	-
FQU78_RS02225	+	528100	528630	cyaB	CDS	44085892	product=class IV adenylate cyclase	-
FQU78_RS02230	-	528855	530990	metG	CDS	44085893	product=methionine--tRNA ligase	GO:0006431,GO:0000166,GO:0004825,GO:0005524
FQU78_RS02235	+	531323	532555	sppA	CDS	44085894	product=signal peptide peptidase SppA	GO:0006465,GO:0004252
FQU78_RS02240	+	532677	533945	serS	CDS	44085895	product=serine--tRNA ligase	GO:0006434,GO:0004828,GO:0005737
FQU78_RS02245	-	534156	536132	-	CDS	44085896	product=glycoside hydrolase family 15 protein	-
FQU78_RS02250	-	536129	536935	-	CDS	44085897	product=V4R domain-containing protein	-
FQU78_RS02255	-	536986	538182	-	CDS	44085898	product=glycoside hydrolase family 57 protein	-
FQU78_RS02260	-	538179	539315	-	CDS	44085899	product=glycoside hydrolase family 57 protein	-
FQU78_RS02265	-	539806	541956	purL	CDS	44085900	product=phosphoribosylformylglycinamidine synthase subunit PurL	GO:0009152,GO:0004642
FQU78_RS02270	-	542354	542593	-	CDS	44085901	product=helix-turn-helix domain-containing protein	-
FQU78_RS02275	+	543145	543453	yciH	CDS	44085902	product=stress response translation initiation inhibitor YciH	-
FQU78_RS02280	+	543652	544017	-	CDS	44085903	product=transcriptional regulator	-
FQU78_RS02285	+	544014	545240	-	CDS	44085904	product=Nre family DNA repair protein	-
FQU78_RS02290	-	545487	546200	purC	CDS	44085905	product=phosphoribosylaminoimidazolesuccinocarboxamide synthase	GO:0009152,GO:0004639
FQU78_RS02295	+	546676	547962	-	CDS	44085906	product=ATP-binding protein	GO:0005524
FQU78_RS02300	+	547959	548699	-	CDS	44085907	product=MBL fold metallo-hydrolase	GO:0016787
FQU78_RS02305	+	548919	550307	-	CDS	44085908	product=deoxyribodipyrimidine photo-lyase	-
FQU78_RS02310	+	550614	550979	-	CDS	44085909	product=hypothetical protein	-
FQU78_RS02315	+	551296	551529	-	CDS	44085910	product=DUF378 domain-containing protein	-
FQU78_RS02320	-	551677	551919	-	CDS	44085911	product=hypothetical protein	-
FQU78_RS02325	-	551933	552415	-	CDS	44085912	product=peroxiredoxin	GO:0008379
FQU78_RS02330	-	552579	553640	-	CDS	44085913	product=hypothetical protein	-
FQU78_RS02335	+	553797	554126	-	CDS	44085914	product=pyrimidine dimer DNA glycosylase/endonuclease V	-
FQU78_RS02340	+	554354	554950	-	CDS	44085915	product=hypothetical protein	-
FQU78_RS02345	+	554989	555318	-	CDS	44085916	product=carboxymuconolactone decarboxylase family protein	GO:0051920
FQU78_RS02350	+	555337	555732	-	CDS	44085917	product=hypothetical protein	-
FQU78_RS02355	+	556076	557392	ftsA	CDS	44085918	product=coenzyme F390 synthetase	-
FQU78_RS02360	+	557721	558143	nikR	CDS	44085919	product=nickel-responsive transcriptional regulator NikR	GO:0006355,GO:0010045,GO:0003677,GO:0016151
FQU78_RS02365	-	558241	558597	-	CDS	44085920	product=metalloregulator ArsR/SmtB family transcription factor	GO:0006355,GO:0003677,GO:0003700
FQU78_RS02370	-	558892	560643	-	CDS	44085921	product=flippase-like domain-containing protein	-
FQU78_RS02375	-	560892	563054	-	CDS	44085922	product=DUF2298 domain-containing protein	-
FQU78_RS02380	+	563596	565035	-	CDS	44085923	product=aldehyde dehydrogenase family protein	GO:0016620
FQU78_RS02385	-	565197	565466	-	CDS	44085924	product=DUF3303 family protein	-
FQU78_RS02390	-	565928	567259	-	CDS	44085925	product=NAD(P)/FAD-dependent oxidoreductase	-
FQU78_RS02395	+	567545	570277	-	CDS	44085926	product=calcium-translocating P-type ATPase%2C SERCA-type	GO:0006816,GO:0000166,GO:0005388,GO:0005524,GO:0016887,GO:0016020
FQU78_RS02400	-	570454	571599	-	CDS	44085927	product=cation:proton antiporter	GO:0006812,GO:0055085,GO:1902600
FQU78_RS02405	-	571825	572421	-	CDS	44085928	product=CBS domain-containing protein	-
FQU78_RS02410	-	572661	574247	-	CDS	44085929	product=TIGR03663 family protein	-
FQU78_RS02415	+	574328	574621	-	CDS	44085930	product=ubiquitin-like small modifier protein 1	GO:0008641
FQU78_RS02420	+	574642	575832	-	CDS	44085931	product=gephyrin-like molybdotransferase Glp	-
FQU78_RS02425	+	575971	576351	crcB	CDS	44085932	product=fluoride efflux transporter CrcB	-
FQU78_RS02430	+	576355	576723	crcB	CDS	44085933	product=fluoride efflux transporter CrcB	GO:1903424,GO:1903425,GO:0016020
FQU78_RS02435	-	576971	577144	-	CDS	44085934	product=DUF5350 domain-containing protein	-
FQU78_RS02440	+	577578	578297	-	CDS	44085935	product=YkgJ family cysteine cluster protein	GO:0046872,GO:0051536
FQU78_RS02445	-	578560	579246	-	CDS	44085936	product=2%2C5-diamino-6-(ribosylamino)-4(3H)-pyrimidinone 5'-phosphate reductase	-
FQU78_RS02450	-	579413	580264	-	CDS	44085937	product=CBS domain-containing protein	-
FQU78_RS02455	-	580335	580793	-	CDS	44085938	product=universal stress protein	GO:0032559
FQU78_RS02460	-	580813	581922	-	CDS	44085939	product=amidohydrolase family protein	GO:0016787
FQU78_RS02465	+	582566	582892	-	CDS	44085940	product=DUF167 domain-containing protein	-
FQU78_RS02470	+	582975	583427	-	CDS	44085941	product=toprim domain-containing protein	-
FQU78_RS02475	-	583534	583938	-	CDS	44085942	product=DUF356 domain-containing protein	-
FQU78_RS02480	+	584834	586177	-	CDS	44085943	product=glutamate-5-semialdehyde dehydrogenase	GO:0006561,GO:0004350,GO:0016620
FQU78_RS02485	+	586315	587472	proB	CDS	44085944	product=glutamate 5-kinase	GO:0006561,GO:0004349
FQU78_RS02490	+	587653	588465	proC	CDS	44085945	product=pyrroline-5-carboxylate reductase	GO:0006561,GO:0004735
FQU78_RS02495	-	589139	589798	-	CDS	44085946	product=peroxiredoxin	GO:0098869,GO:0008379,GO:0051920
FQU78_RS02500	+	590237	591220	-	CDS	44085947	product=DUF523 and DUF1722 domain-containing protein	-
FQU78_RS02505	+	591256	592347	-	CDS	44085948	product=hypothetical protein	-
FQU78_RS02510	+	592554	592769	-	CDS	44085949	product=PspC domain-containing protein	GO:0080135,GO:0016020
FQU78_RS02515	-	593063	594322	ftsY	CDS	44085950	product=signal recognition particle-docking protein FtsY	GO:0009306,GO:0003924,GO:0005047
FQU78_RS02520	-	594503	594931	pfdA	CDS	44085951	product=prefoldin subunit alpha	GO:0006457,GO:0005515
FQU78_RS02525	-	594937	595113	rpl18a	CDS	44085952	product=50S ribosomal protein L18Ae	-
FQU78_RS02530	-	595166	595825	-	CDS	44085953	product=translation initiation factor IF-6	-
FQU78_RS02535	-	595854	596123	-	CDS	44085954	product=50S ribosomal protein L31e	-
FQU78_RS02540	-	596142	596297	-	CDS	44085955	product=50S ribosomal protein L39e	-
FQU78_RS02545	-	596564	597166	-	CDS	44085956	product=alpha hydrolase	-
FQU78_RS02550	-	597172	597534	-	CDS	44085957	product=DNA-binding protein	-
FQU78_RS02555	-	597621	598070	-	CDS	44085958	product=30S ribosomal protein S19e	-
FQU78_RS02560	-	598360	599637	-	CDS	44085959	product=adenylosuccinate synthase	GO:0006164,GO:0004019,GO:0005525
FQU78_RS02565	-	599766	600068	-	CDS	44085960	product=DUF131 domain-containing protein	-
FQU78_RS02570	-	600122	600367	-	CDS	44085961	product=DUF131 domain-containing protein	-
FQU78_RS02575	+	601258	602499	-	CDS	44085962	product=proteasome-activating nucleotidase	-
FQU78_RS02580	+	602649	602723	-	tRNA	44085963	product=tRNA-Glu	-
FQU78_RS02585	-	602856	603425	-	CDS	44085964	product=hypothetical protein	-
FQU78_RS02590	+	603931	604353	-	CDS	44085965	product=hypothetical protein	-
FQU78_RS02595	+	604660	605430	-	CDS	44085966	product=protease inhibitor I42 family protein	-
FQU78_RS02600	+	605694	606668	-	CDS	44085967	product=ADP-ribosylglycohydrolase family protein	-
FQU78_RS02605	+	606684	607121	-	CDS	44085968	product=GIY-YIG nuclease family protein	GO:0004518
FQU78_RS02610	+	607274	608803	-	CDS	44085969	product=MBL fold hydrolase	-
FQU78_RS02615	-	609030	609114	-	tRNA	44085970	product=tRNA-Leu	-
FQU78_RS02620	-	609183	609254	-	tRNA	44085971	product=tRNA-Gly	-
FQU78_RS02625	+	610339	610443	-	CDS	44085972	product=CcmD family protein	GO:0005886
FQU78_RS02630	+	610469	610849	-	CDS	44085973	product=cytochrome c maturation protein CcmE	GO:0017003,GO:0017004,GO:0020037
FQU78_RS02635	+	610825	611712	-	CDS	44085974	product=geranylfarnesyl diphosphate synthase	GO:0008299,GO:0044687
FQU78_RS02640	+	611887	613068	-	CDS	44085975	product=radical SAM protein	GO:0003824,GO:0051539,GO:1904047
FQU78_RS02645	+	614340	614669	ahaH	CDS	44085976	product=ATP synthase archaeal subunit H	-
FQU78_RS02650	+	614662	616611	-	CDS	44085977	product=V-type ATP synthase subunit I	-
FQU78_RS02655	+	616616	616858	-	CDS	44085978	product=hypothetical protein	-
FQU78_RS02660	+	617067	617618	-	CDS	44085979	product=V-type ATP synthase subunit E	-
FQU78_RS02665	+	617625	618708	-	CDS	44085980	product=V-type ATP synthase subunit C	-
FQU78_RS02670	+	618708	619013	-	CDS	44085981	product=V-type ATP synthase subunit F	-
FQU78_RS02675	+	619004	620740	-	CDS	44085982	product=ATP synthase subunit A	GO:0015986,GO:0046933,GO:0016469
FQU78_RS02680	+	620742	622124	-	CDS	44085983	product=ATP synthase subunit B	GO:0015986,GO:0046933,GO:0016469
FQU78_RS02685	+	622130	622759	-	CDS	44085984	product=V-type ATP synthase subunit D	-
FQU78_RS02690	+	622773	622940	atpG	CDS	44085985	product=V-type ATP synthase subunit G	-
FQU78_RS02695	+	623460	625778	hypF	CDS	44085986	product=carbamoyltransferase HypF	GO:0036211,GO:0003998
FQU78_RS02700	+	625921	626376	-	CDS	44085987	product=DUF1699 family protein	-
FQU78_RS02705	-	626416	627972	-	CDS	44085988	product=hypothetical protein	-
FQU78_RS02710	+	628470	628880	tnpA	CDS	44085989	product=IS200/IS605-like element ISMma22 family transposase	GO:0006313,GO:0004803
FQU78_RS02715	+	628881	630002	-	CDS	44085990	product=RNA-guided endonuclease TnpB family protein	GO:0004803
FQU78_RS02720	+	630659	631066	-	CDS	44085991	product=DUF1699 family protein	-
FQU78_RS02725	-	632061	632306	-	CDS	44085992	product=ChaB family protein	-
FQU78_RS02730	-	632931	633338	-	CDS	44085993	product=DUF1699 family protein	-
FQU78_RS02735	-	633503	633682	-	CDS	44085994	product=hypothetical protein	-
FQU78_RS02740	-	633810	634634	-	CDS	44085995	product=DHHA1 domain-containing protein	GO:0003676
FQU78_RS02745	-	635371	635946	-	CDS	44085996	product=phosphohydrolase	-
FQU78_RS02750	-	636523	637458	-	CDS	44085997	product=ATP-grasp fold amidoligase family protein	-
FQU78_RS02755	+	637992	638357	-	CDS	44085998	product=hypothetical protein	-
FQU78_RS02760	+	638904	640004	-	CDS	44085999	product=RNA-guided endonuclease TnpB family protein	GO:0004803
FQU78_RS02765	+	640243	641175	-	CDS	44086000	product=tetratricopeptide repeat protein	GO:0005515
FQU78_RS02770	-	641645	641917	-	CDS	44086001	product=hypothetical protein	-
FQU78_RS02775	+	642174	642920	-	CDS	44086002	product=hypothetical protein	-
FQU78_RS02780	-	643378	643590	-	CDS	44086003	product=hypothetical protein	-
FQU78_RS02785	+	644210	645457	-	CDS	44086004	product=hypothetical protein	-
FQU78_RS02790	-	645521	646321	-	CDS	44086005	product=pentapeptide repeat-containing protein	-
FQU78_RS02795	-	646771	647271	-	CDS	44086006	product=DUF4352 domain-containing protein	-
FQU78_RS02800	+	648353	649777	-	CDS	44086007	product=beta-propeller fold lactonase family protein	-
FQU78_RS02805	-	649851	652859	-	CDS	44086008	product=type I restriction endonuclease subunit R	GO:0003677,GO:0004386,GO:0005524,GO:0009035,GO:0016887
FQU78_RS02810	-	652856	654253	-	CDS	44086009	product=restriction endonuclease subunit S	-
FQU78_RS02815	-	654250	656079	-	CDS	44086010	product=DUF262 domain-containing protein	-
FQU78_RS02820	-	656076	658220	-	CDS	44086011	product=class I SAM-dependent DNA methyltransferase	GO:0008168,GO:1904047
FQU78_RS02825	-	658637	659401	-	CDS	44086012	product=ParA family protein	GO:0005524
FQU78_RS02830	-	659423	659983	-	CDS	44086013	product=zinc ribbon domain-containing protein	-
FQU78_RS02835	-	661572	663122	-	CDS	44086014	product=PGF-pre-PGF domain-containing protein	-
FQU78_RS02840	-	663945	665654	-	CDS	44086015	product=hypothetical protein	-
FQU78_RS02845	-	665654	666643	-	CDS	44086016	product=hypothetical protein	-
FQU78_RS02850	-	667765	668832	-	CDS	44086017	product=tyrosine-type recombinase/integrase	GO:0006310,GO:0015074,GO:0003677
FQU78_RS02855	-	668901	668972	-	tRNA	44086018	product=tRNA-Thr
FQU78_RS02860	-	669159	669569	-	CDS	44086019	product=chorismate pyruvate-lyase family protein	-
FQU78_RS02865	-	669741	670055	-	CDS	44086020	product=DUF5611 family protein	-
FQU78_RS02870	+	670849	671151	-	CDS	44086021	product=hypothetical protein	-
FQU78_RS02875	-	671270	672250	-	CDS	44086022	product=methanogenesis marker 2 protein	GO:0015948
FQU78_RS02880	+	672741	672917	-	CDS	44086023	product=4Fe-4S binding protein	-
FQU78_RS02885	-	673045	673992	-	CDS	44086024	product=radical SAM protein	GO:0003824,GO:0051536
FQU78_RS02890	-	674437	675423	nifB	CDS	44086025	product=nitrogenase cofactor biosynthesis protein NifB	GO:0009399,GO:0051539,GO:1904047
FQU78_RS02895	-	675988	676338	queD	CDS	44086026	product=6-carboxytetrahydropterin synthase QueD	GO:0008616,GO:0003824
FQU78_RS02900	-	676360	677127	-	CDS	44086027	product=7-carboxy-7-deazaguanine synthase QueE	-
FQU78_RS02905	-	677128	677688	-	CDS	44086028	product=DUF366 family protein	-
FQU78_RS02910	-	677803	678498	queC	CDS	44086029	product=7-cyano-7-deazaguanine synthase QueC	GO:0008616
FQU78_RS02915	+	678686	679186	-	CDS	44086030	product=metallophosphoesterase	-
FQU78_RS02920	+	679251	679682	-	CDS	44086031	product=putative zinc-binding protein	-
FQU78_RS02925	-	679778	680473	-	CDS	44086032	product=metallophosphoesterase family protein	GO:0042578,GO:0046872
FQU78_RS02930	-	680540	682468	-	CDS	44086033	product=hydantoinase/oxoprolinase family protein	-
FQU78_RS02935	+	682828	684168	-	CDS	44086034	product=glutathione-independent formaldehyde dehydrogenase	-
FQU78_RS02940	+	684536	685273	-	CDS	44086035	product=class I SAM-dependent methyltransferase	GO:0008168,GO:1904047
FQU78_RS02945	-	685369	687132	-	CDS	44086036	product=DEAD/DEAH box helicase	GO:0004386,GO:0005524,GO:0016887
FQU78_RS02950	-	687661	688086	-	CDS	44086037	product=hypothetical protein	-
FQU78_RS02955	+	688287	688439	-	CDS	44086038	product=hypothetical protein	-
FQU78_RS02960	+	689264	689962	-	CDS	44086039	product=methyltransferase domain-containing protein	-
FQU78_RS02965	+	690315	691763	-	CDS	44086040	product=hypothetical protein	-
FQU78_RS02970	+	691849	692214	-	CDS	44086041	product=carboxymuconolactone decarboxylase family protein	GO:0051920
FQU78_RS02975	-	692299	693351	arsB	CDS	44086042	product=ACR3 family arsenite efflux transporter	GO:0008490
FQU78_RS02980	-	693344	694231	-	CDS	44086043	product=universal stress protein	GO:0032559
FQU78_RS02985	-	694647	695030	-	CDS	44086044	product=putative zinc-binding protein	-
FQU78_RS02990	-	695061	695294	-	CDS	44086045	product=thioredoxin family protein	GO:0015036
FQU78_RS02995	-	695411	696463	-	CDS	44086046	product=permease	GO:0005886
FQU78_RS03005	-	697107	697391	-	CDS	44086048	product=hypothetical protein	-
FQU78_RS03010	-	697709	698902	-	CDS	44086049	product=ammonium transporter	GO:0072488,GO:0008519,GO:0016020
FQU78_RS03015	-	698913	699257	-	CDS	44086050	product=P-II family nitrogen regulator	-
FQU78_RS03020	+	699368	700342	-	CDS	44086051	product=class I SAM-dependent methyltransferase	GO:0008168,GO:1904047
FQU78_RS03025	-	700504	701088	-	CDS	44086052	product=PEF-CTERM sorting domain-containing protein	-
FQU78_RS03030	+	701399	704227	-	CDS	44086053	product=cache domain-containing protein	-
FQU78_RS03035	-	704406	705536	-	CDS	44086054	product=ABC transporter ATP-binding protein	GO:0005524,GO:0016887,GO:0042626,GO:0140359
FQU78_RS03040	-	705552	706217	modB	CDS	44086055	product=molybdate ABC transporter permease subunit	GO:0015689,GO:0015412,GO:0005886,GO:0055052
FQU78_RS03045	-	706388	707188	modA	CDS	44086056	product=molybdate ABC transporter substrate-binding protein	GO:0015689,GO:0015412,GO:0030973,GO:0009897,GO:0030288,GO:0055052
FQU78_RS03050	-	707185	708762	-	CDS	44086057	product=nitrogenase component 1	GO:0016491
FQU78_RS03055	-	708775	710298	nifE	CDS	44086058	product=nitrogenase iron-molybdenum cofactor biosynthesis protein NifE	GO:0009399,GO:0005488
FQU78_RS03060	-	710464	711834	nifK	CDS	44086059	product=nitrogenase molybdenum-iron protein subunit beta	GO:0009399,GO:0016163,GO:0016612
FQU78_RS03065	-	711848	713446	nifD	CDS	44086060	product=nitrogenase molybdenum-iron protein alpha chain	GO:0009399,GO:0016163,GO:0016612
FQU78_RS03070	-	713448	713825	-	CDS	44086061	product=P-II family nitrogen regulator	-
FQU78_RS03075	-	713850	714167	-	CDS	44086062	product=P-II family nitrogen regulator	-
FQU78_RS03080	-	714237	715058	nifH	CDS	44086063	product=nitrogenase iron protein	GO:0009399,GO:0016163,GO:0016611,GO:0016612,GO:0016613
FQU78_RS03085	+	715252	716442	-	CDS	44086064	product=geranylgeranyl reductase family protein	-
FQU78_RS03090	-	716594	716920	-	CDS	44086065	product=tetratricopeptide repeat protein	-
FQU78_RS03095	-	717171	718088	-	CDS	44086066	product=hypothetical protein	-
FQU78_RS03100	-	718298	719731	pyk	CDS	44086067	product=pyruvate kinase	GO:0006096,GO:0004743,GO:0005737
FQU78_RS03105	-	719836	720759	-	CDS	44086068	product=aldolase	-
FQU78_RS03110	-	721230	721302	-	tRNA	44086069	product=tRNA-Asn	-
FQU78_RS03115	-	721391	721465	-	tRNA	44086070	product=tRNA-Ile	-
FQU78_RS03120	-	721572	721644	-	tRNA	44086071	product=tRNA-Asn	-
FQU78_RS03125	+	722680	722895	-	CDS	44086072	product=hypothetical protein	-
FQU78_RS03130	-	723149	724198	-	CDS	44086073	product=TIGR00303 family protein	-
FQU78_RS03135	-	724751	726193	proS	CDS	44086074	product=proline--tRNA ligase	GO:0006433,GO:0004827
FQU78_RS03140	-	726283	726525	-	CDS	44086075	product=hypothetical protein	-
FQU78_RS03145	-	726670	727314	-	CDS	44086076	product=ZPR1 zinc finger domain-containing protein	-
FQU78_RS03150	-	727311	727691	sepF	CDS	44086077	product=cell division protein SepF	GO:0090529
FQU78_RS03155	-	727866	728351	-	CDS	44086078	product=RNA-binding protein	-
FQU78_RS03160	-	728504	729664	-	CDS	44086079	product=MFS transporter	GO:0055085,GO:0022857
FQU78_RS03165	-	729784	730917	-	CDS	44086080	product=MFS transporter	GO:0055085,GO:0022857
FQU78_RS03170	-	731842	733857	-	CDS	44086081	product=sodium-translocating pyrophosphatase	-
FQU78_RS03175	+	734768	736798	-	CDS	44086082	product=sodium-translocating pyrophosphatase	-
FQU78_RS03180	-	736938	737174	-	CDS	44086083	product=hypothetical protein	-
FQU78_RS03185	-	737530	737988	-	CDS	44086084	product=hypothetical protein	-
FQU78_RS03190	-	738026	739507	-	CDS	44086085	product=dihydropteroate synthase-like protein	-
FQU78_RS03195	-	739708	740886	ftsZ	CDS	44086086	product=cell division protein FtsZ	GO:0000910,GO:0003924
FQU78_RS03200	+	741908	742588	-	CDS	44086087	product=HAD family phosphatase	GO:0016787,GO:0046872
FQU78_RS03205	-	742692	744605	-	CDS	44086088	product=beta-CASP ribonuclease aCPSF1	-
FQU78_RS03210	-	744717	745349	psmB	CDS	44086089	product=archaeal proteasome endopeptidase complex subunit beta	GO:0010498,GO:0004175,GO:0000502
FQU78_RS03215	-	745597	746109	-	CDS	44086090	product=TIGR00295 family protein	-
FQU78_RS03220	-	746120	746614	-	CDS	44086091	product=transcription factor	-
FQU78_RS03225	-	746733	747932	-	CDS	44086092	product=ATP-grasp domain-containing protein	GO:0005524,GO:0046872
FQU78_RS03230	-	747950	749014	-	CDS	44086093	product=60S ribosomal export protein NMD3	GO:0003723,GO:0030674,GO:0043023
FQU78_RS03235	-	749555	750967	acsC	CDS	44086094	product=acetyl-CoA decarbonylase/synthase complex subunit gamma	-
FQU78_RS03240	-	750971	752281	cdhD	CDS	44086095	product=CO dehydrogenase/acetyl-CoA synthase subunit delta	GO:0006085,GO:0008168,GO:0018492
FQU78_RS03245	-	752658	753419	-	CDS	44086096	product=AAA family ATPase	-
FQU78_RS03250	-	753472	754881	cdhC	CDS	44086097	product=CO dehydrogenase/CO-methylating acetyl-CoA synthase complex subunit beta	GO:0006085,GO:0018492,GO:0043884
FQU78_RS03255	-	754905	755417	cdhB	CDS	44086098	product=CO dehydrogenase/acetyl-CoA synthase complex subunit epsilon	GO:0006085,GO:0018492
FQU78_RS03260	-	755420	757837	cdhA	CDS	44086099	product=CO dehydrogenase/acetyl-CoA synthase complex subunit alpha	GO:0006085,GO:0018492
FQU78_RS03265	+	759250	759918	-	CDS	44086100	product=rhomboid family intramembrane serine protease	GO:0004252
FQU78_RS03270	+	759915	760343	-	CDS	44086101	product=hypothetical protein	-
FQU78_RS03275	+	760770	761363	-	CDS	44086102	product=TIGR00288 family NYN domain-containing protein	-
FQU78_RS03280	-	761405	762382	-	CDS	44086103	product=methanogenesis marker 12 protein	-
FQU78_RS03285	-	762403	762756	-	CDS	44086104	product=DUF2103 domain-containing protein	-
FQU78_RS03290	-	763073	763510	-	CDS	44086105	product=ACT domain-containing protein	-
FQU78_RS03295	-	763880	765184	-	CDS	44086106	product=phenylacetate--CoA ligase family protein	-
FQU78_RS03300	-	765588	766592	-	CDS	44086107	product=bifunctional oligoribonuclease/PAP phosphatase NrnA	GO:0003676,GO:0004527,GO:0008441
FQU78_RS03305	-	766715	767068	-	CDS	44086108	product=prefoldin subunit beta	-
FQU78_RS03310	+	767675	768760	-	CDS	44086109	product=M42 family metallopeptidase	-
FQU78_RS03315	+	769635	770099	-	CDS	44086110	product=hypothetical protein	-
FQU78_RS03320	+	770107	770601	-	CDS	44086111	product=GNAT family N-acetyltransferase	-
FQU78_RS03325	+	771239	772690	-	CDS	44086112	product=(R)-citramalate synthase	-
FQU78_RS03330	+	772994	774688	-	CDS	44086113	product=acetolactate synthase large subunit	-
FQU78_RS03335	+	774685	775170	ilvN	CDS	44086114	product=acetolactate synthase small subunit	GO:0009082,GO:1990610
FQU78_RS03340	+	775539	776546	ilvC	CDS	44086115	product=ketol-acid reductoisomerase	-
FQU78_RS03345	+	776806	777348	-	CDS	44086116	product=nitroreductase	GO:0016491,GO:0016657
FQU78_RS03350	-	778146	778586	nikR	CDS	44086117	product=nickel-responsive transcriptional regulator NikR	GO:0006355,GO:0010045,GO:0003677,GO:0016151
FQU78_RS03355	+	779048	779119	-	tRNA	44086118	product=tRNA-Arg
FQU78_RS03360	+	780103	781056	-	CDS	44086119	product=hypothetical protein	-
FQU78_RS03365	-	781172	782581	gltA	CDS	44086120	product=NADPH-dependent glutamate synthase	GO:0006537,GO:0004355
FQU78_RS03370	-	782600	783445	-	CDS	44086121	product=sulfide/dihydroorotate dehydrogenase-like FAD/NAD-binding protein	-
FQU78_RS03375	+	784109	784282	-	CDS	44086122	product=hypothetical protein	-
FQU78_RS03380	-	784341	785774	-	CDS	44086123	product=IS66-like element ISMma14 family transposase	GO:0006313,GO:0004803
FQU78_RS03385	-	786286	787382	-	CDS	44086124	product=IS630-like element ISMma8 family transposase	GO:0006313,GO:0004803
FQU78_RS03390	+	787545	787964	-	CDS	44086125	product=metalloregulator ArsR/SmtB family transcription factor	GO:0006355,GO:0003677,GO:0003700
FQU78_RS03395	+	788004	788753	-	CDS	44086126	product=arsenite methyltransferase	-
FQU78_RS03400	+	789135	790442	-	CDS	44086127	product=mannose-1-phosphate guanylyltransferase/mannose-6-phosphate isomerase	GO:0009103,GO:0004476
FQU78_RS03405	+	790594	792078	-	CDS	44086128	product=flippase	-
FQU78_RS03410	+	792786	793646	-	CDS	44086129	product=glycosyltransferase	-
FQU78_RS03415	+	793650	794831	-	CDS	44086130	product=glycosyltransferase family 4 protein	GO:0016757
FQU78_RS03420	+	794983	796041	-	CDS	44086131	product=glycosyltransferase	-
FQU78_RS03425	-	796211	797077	-	CDS	44086132	product=glycosyltransferase	-
FQU78_RS03430	-	797074	798138	-	CDS	44086133	product=glycosyltransferase family 1 protein	GO:0016757
FQU78_RS03435	-	798197	799309	-	CDS	44086134	product=glycosyltransferase family 4 protein	GO:0016757
FQU78_RS03440	+	799389	800543	-	CDS	44086135	product=glycosyltransferase family 4 protein	GO:0016757
FQU78_RS03445	+	800840	803362	-	CDS	44086136	product=oligosaccharyl transferase%2C archaeosortase A system-associated	GO:0006487,GO:0004576
FQU78_RS03450	+	803695	806217	-	CDS	44086137	product=oligosaccharyl transferase%2C archaeosortase A system-associated	GO:0006487,GO:0004576
FQU78_RS03455	+	806382	806888	hacB	CDS	44086138	product=homoaconitase small subunit	-
FQU78_RS03460	+	807007	807897	-	CDS	44086139	product=hypothetical protein	-
FQU78_RS03465	+	807980	808540	-	CDS	44086140	product=manganese efflux pump MntP family protein	-
FQU78_RS03470	+	808606	809598	-	CDS	44086141	product=isocitrate/isopropylmalate dehydrogenase family protein	-
FQU78_RS03475	+	809677	809946	-	CDS	44086142	product=hypothetical protein	-
FQU78_RS03480	-	810035	810277	-	CDS	44086143	product=hypothetical protein	-
FQU78_RS03485	+	810582	811045	tnpA	CDS	44086144	product=IS200/IS605-like element ISMma21 family transposase	GO:0006313,GO:0004803
FQU78_RS03490	+	811230	811925	budA	CDS	44086145	product=acetolactate decarboxylase	GO:0006113,GO:0045151,GO:0047605
FQU78_RS03495	-	812347	812490	-	CDS	44086146	product=hypothetical protein	-
FQU78_RS03500	-	812946	813182	-	CDS	44086147	product=FprA family A-type flavoprotein	-
FQU78_RS03505	-	813375	813584	-	CDS	44086148	product=hypothetical protein	-
FQU78_RS03510	-	813608	814114	-	CDS	44086149	product=ferritin family protein	GO:0016491,GO:0046872
FQU78_RS03515	-	814163	814798	afpA	CDS	44086150	product=archaeoflavoprotein AfpA	-
FQU78_RS03520	-	814903	815589	-	CDS	44086151	product=flavodoxin family protein	GO:0009055,GO:0010181
FQU78_RS03525	-	815813	817192	-	CDS	44086152	product=multiheme c-type cytochrome	-
FQU78_RS03530	-	817224	817715	-	CDS	44086153	product=class II SORL domain-containing protein	-
FQU78_RS03535	-	817913	818260	-	CDS	44086154	product=carboxymuconolactone decarboxylase family protein	GO:0051920
FQU78_RS03540	-	818459	818680	-	CDS	44086155	product=DUF2180 family protein	-
FQU78_RS03545	-	818692	818922	-	CDS	44086156	product=DUF2180 family protein	-
FQU78_RS03550	-	819017	819169	-	CDS	44086157	product=desulfoferrodoxin FeS4 iron-binding domain-containing protein	-
FQU78_RS03555	-	819183	819323	-	CDS	44086158	product=hypothetical protein	-
FQU78_RS03560	+	819860	820846	mer	CDS	44086159	product=5%2C10-methylenetetrahydromethanopterin reductase	GO:0015948,GO:0018537,GO:0070967
FQU78_RS03565	+	820948	821988	fpoF	CDS	44086160	product=F420H2 dehydrogenase subunit FpoF	GO:0015948,GO:0051911
FQU78_RS03570	+	822077	822598	-	CDS	44086161	product=nicotinamide-nucleotide adenylyltransferase	GO:0009435,GO:0000309
FQU78_RS03575	-	822653	823243	-	CDS	44086162	product=adenylate kinase family protein	-
FQU78_RS03580	+	823236	823406	-	CDS	44086163	product=hypothetical protein	-
FQU78_RS03585	-	823427	824197	-	CDS	44086164	product=hypothetical protein	-
FQU78_RS03590	-	824902	825375	-	CDS	44086165	product=IS630 family transposase	GO:0004803
FQU78_RS03590	-	824334	824900	-	CDS	44086165	product=IS630 family transposase	GO:0004803
FQU78_RS03595	-	825392	825958	-	CDS	44086166	product=pyridoxamine 5'-phosphate oxidase family protein	GO:0008615,GO:0004733,GO:0010181
FQU78_RS03600	-	826019	826249	-	CDS	44086167	product=cytochrome b5 domain-containing protein	-
FQU78_RS03605	-	826346	828448	-	CDS	44086168	product=thioredoxin domain-containing protein	-
FQU78_RS03610	-	828950	829846	uppS	CDS	44086169	product=polyprenyl diphosphate synthase	GO:0009252,GO:0005737
FQU78_RS03615	-	830500	830769	-	CDS	44086170	product=DUF2551 domain-containing protein	-
FQU78_RS03620	+	831576	832139	-	CDS	44086171	product=hypothetical protein	-
FQU78_RS03625	+	832626	832871	-	CDS	44086172	product=acyl carrier protein	GO:0006633,GO:0000036
FQU78_RS03630	+	832877	834355	-	CDS	44086173	product=class I adenylate-forming enzyme family protein	GO:0005524
FQU78_RS03635	+	834336	835373	-	CDS	44086174	product=hypothetical protein	-
FQU78_RS03640	+	835675	836739	nadE	CDS	44086175	product=NAD(+) synthase	GO:0009435,GO:0008795,GO:0005737
FQU78_RS03645	+	836805	837935	-	CDS	44086176	product=DUF362 domain-containing protein	-
FQU78_RS03650	+	838180	838743	-	CDS	44086177	product=acyltransferase	GO:0016746,GO:0120225
FQU78_RS03655	-	839308	839895	-	CDS	44086178	product=metal-dependent hydrolase	-
FQU78_RS03660	-	840110	841171	-	CDS	44086179	product=radical SAM protein	-
FQU78_RS03665	+	841320	841505	-	CDS	44086180	product=4Fe-4S binding protein	-
FQU78_RS03670	+	841613	842341	-	CDS	44086181	product=cyclase family protein	GO:0016812,GO:0046872
FQU78_RS03675	-	842406	843002	-	CDS	44086182	product=hypothetical protein	-
FQU78_RS03680	+	843297	843656	-	CDS	44086183	product=hypothetical protein	-
FQU78_RS03685	-	843723	844277	-	CDS	44086184	product=XTP/dITP diphosphatase	-
FQU78_RS03690	-	844270	845958	-	CDS	44086185	product=bifunctional N(6)-L-threonylcarbamoyladenine synthase/serine/threonine protein kinase	-
FQU78_RS03695	-	846040	849114	-	CDS	44086186	product=tetratricopeptide repeat protein	-
FQU78_RS03700	-	849496	849657	-	CDS	44086187	product=hypothetical protein	-
FQU78_RS03705	-	849659	849796	-	CDS	44086188	product=hypothetical protein	-
FQU78_RS03710	-	850483	850632	-	CDS	44086189	product=30S ribosomal protein S27ae	-
FQU78_RS03715	-	850654	850959	-	CDS	44086190	product=30S ribosomal protein S24e	GO:0006412,GO:0003735,GO:0005840
FQU78_RS03720	-	850940	851527	-	CDS	44086191	product=GTP-dependent dephospho-CoA kinase family protein	-
FQU78_RS03725	-	851529	851714	spt4	CDS	44086192	product=transcription elongation factor subunit Spt4	GO:0003711
FQU78_RS03730	-	851742	852326	-	CDS	44086193	product=DNA-directed RNA polymerase	-
FQU78_RS03735	-	852388	852753	-	CDS	44086194	product=nucleotide-binding protein%2C PINc	-
FQU78_RS03740	-	852750	853976	eif2g	CDS	44086195	product=translation initiation factor IF-2 subunit gamma	-
FQU78_RS03745	-	854256	855419	-	CDS	44086196	product=formate--phosphoribosylaminoimidazolecarboxamide ligase family protein	-
FQU78_RS03750	-	855727	856467	-	CDS	44086197	product=stage II sporulation protein M	-
FQU78_RS03755	-	856534	857391	-	CDS	44086198	product=DUF63 family protein	-
FQU78_RS03760	+	858398	859468	-	CDS	44086199	product=NAD(P)-dependent glycerol-1-phosphate dehydrogenase	-
FQU78_RS03765	+	859765	860214	-	CDS	44086200	product=UPF0179 family protein	-
FQU78_RS03770	+	860286	860921	-	CDS	44086201	product=DUF2150 family protein	-
FQU78_RS03775	-	861075	862244	-	CDS	44086202	product=glycosyltransferase family 4 protein	GO:0016757
FQU78_RS03780	-	862681	863673	-	CDS	44086203	product=galactose-1-phosphate uridylyltransferase	-
FQU78_RS03785	-	864017	865840	-	CDS	44086204	product=glycosyltransferase family 4 protein	GO:0016757
FQU78_RS03790	-	866197	867003	-	CDS	44086205	product=DUF1638 domain-containing protein	-
FQU78_RS03795	-	867265	868059	-	CDS	44086206	product=DUF1638 domain-containing protein	-
FQU78_RS03800	-	868155	868982	-	CDS	44086207	product=ABC transporter ATP-binding protein	GO:0005524,GO:0016887,GO:0042626,GO:0140359
FQU78_RS03805	+	869702	870058	-	CDS	44086208	product=hypothetical protein	-
FQU78_RS03810	-	870311	870817	-	CDS	44086209	product=GNAT family protein	-
FQU78_RS03815	+	871052	871771	-	CDS	44086210	product=DNA alkylation repair protein	-
FQU78_RS03820	-	872431	873033	csa3	CDS	44086211	product=CRISPR-associated CARF protein Csa3	GO:0043571
FQU78_RS03825	+	873260	875128	-	CDS	44086212	product=TIGR02556 family CRISPR-associated protein	GO:0043571,GO:0003674
FQU78_RS03830	+	875121	876098	cas7b	CDS	44086213	product=type I-B CRISPR-associated protein Cas7/Csh2	GO:0043571,GO:0003674
FQU78_RS03835	+	876108	876809	cas5b	CDS	44086214	product=type I-B CRISPR-associated protein Cas5b	GO:0043571,GO:0003674
FQU78_RS03840	+	876784	879219	cas3	CDS	44086215	product=CRISPR-associated helicase Cas3'	GO:0043571,GO:0004386
FQU78_RS03845	+	879221	879889	-	CDS	44086216	product=CRISPR-associated endonuclease Cas6	-
FQU78_RS03850	+	880043	880978	cmr1	CDS	44086217	product=type III-B CRISPR module RAMP protein Cmr1	GO:0043571,GO:0003674
FQU78_RS03855	+	880971	882149	-	CDS	44086218	product=hypothetical protein	-
FQU78_RS03860	+	882146	885094	-	CDS	44086219	product=CRISPR-associated protein Csx11	GO:0043571,GO:0003674,GO:0005575
FQU78_RS03865	+	885130	886047	cmr4	CDS	44086220	product=type III-B CRISPR module RAMP protein Cmr4	GO:0043571,GO:0003674
FQU78_RS03870	+	886051	886461	-	CDS	44086221	product=hypothetical protein	-
FQU78_RS03875	+	886463	887272	-	CDS	44086222	product=hypothetical protein	-
FQU78_RS03880	+	887290	888261	cas1	CDS	44086223	product=CRISPR-associated endonuclease Cas1	GO:0043571,GO:0004520,GO:0046872
FQU78_RS03885	+	888285	888569	cas2	CDS	44086224	product=CRISPR-associated endonuclease Cas2	GO:0043571,GO:0004521
FQU78_RS03890	+	888587	889261	cas4	CDS	44086225	product=CRISPR-associated protein Cas4	GO:0043571,GO:0004518
FQU78_RS03895	+	899130	899378	-	CDS	44086226	product=hypothetical protein	-
FQU78_RS03900	+	899463	899648	-	CDS	44086227	product=hypothetical protein	-
FQU78_RS03905	+	899723	899974	-	CDS	44086228	product=hypothetical protein	-
FQU78_RS03910	+	899955	900365	-	CDS	44086229	product=type II toxin-antitoxin system death-on-curing family toxin	-
FQU78_RS03915	-	900719	901294	-	CDS	44086230	product=hypothetical protein	-
FQU78_RS03920	+	901281	901433	-	CDS	44086231	product=hypothetical protein	-
FQU78_RS03925	-	902045	902395	-	CDS	44086232	product=hypothetical protein	-
FQU78_RS03930	-	902408	902686	-	CDS	44086233	product=hypothetical protein	-
FQU78_RS03935	-	903067	904866	-	CDS	44086234	product=RNB domain-containing ribonuclease	GO:0003723,GO:0004540
FQU78_RS03940	-	905034	905139	-	CDS	44086235		-
FQU78_RS03945	+	905244	905441	-	CDS	44086236	product=hypothetical protein	-
FQU78_RS03950	-	905865	906587	-	CDS	44086237	product=hypothetical protein	-
FQU78_RS03955	+	906547	907155	-	CDS	44086238	product=PGF-pre-PGF domain-containing protein	-
FQU78_RS03960	-	907335	907544	-	CDS	44086239	product=hypothetical protein	-
FQU78_RS03965	+	907571	908422	-	CDS	44086240	product=metallophosphoesterase	-
FQU78_RS03970	-	908413	908577	-	CDS	44086241	product=hypothetical protein	-
FQU78_RS03975	-	908580	908825	-	CDS	44086242	product=hypothetical protein	-
FQU78_RS03980	-	909395	909793	-	CDS	44086243	product=cupin domain-containing protein	-
FQU78_RS03985	+	910084	910722	-	CDS	44086244	product=NosD domain-containing protein	-
FQU78_RS03990	+	911353	911640	-	CDS	44086245	product=hypothetical protein	-
FQU78_RS03995	+	911921	913096	-	CDS	44086246	product=acyltransferase	GO:0016747
FQU78_RS04000	+	913478	913831	-	CDS	44086247	product=hypothetical protein	-
FQU78_RS04005	+	914378	915052	-	CDS	44086248	product=hypothetical protein	-
FQU78_RS04010	+	916253	916612	-	CDS	44086249	product=hypothetical protein	-
FQU78_RS04015	+	917582	919819	-	CDS	44086250	product=amino acid permease	GO:0055085,GO:0022857,GO:0016020
FQU78_RS04020	+	919874	920686	-	CDS	44086251	product=alpha/beta hydrolase	GO:0016787
FQU78_RS04025	+	921136	921390	-	CDS	44086252	product=hypothetical protein	-
FQU78_RS04030	+	921787	922617	-	CDS	44086253	product=transglutaminase-like domain-containing protein	-
FQU78_RS04035	+	922889	923362	-	CDS	44086254	product=hypothetical protein	-
FQU78_RS04040	+	923444	923923	-	CDS	44086255	product=DUF2892 domain-containing protein	-
FQU78_RS04045	+	924081	925373	-	CDS	44086256	product=TIGR00341 family protein	-
FQU78_RS04055	+	927424	928413	-	CDS	44086258	product=tocopherol cyclase family protein	GO:0009976
FQU78_RS04060	+	929061	931766	-	CDS	44086259	product=PAS domain S-box protein	-
FQU78_RS04065	+	932412	932804	cfbA	CDS	44086260	product=sirohydrochlorin nickelochelatase	-
FQU78_RS04070	+	932831	934282	cfbE	CDS	44086261	product=coenzyme F430 synthase	-
FQU78_RS04075	+	934693	935805	cfbD	CDS	44086262	product=Ni-sirohydrochlorin a%2Cc-diamide reductive cyclase catalytic subunit	GO:0015948
FQU78_RS04080	+	935894	936691	cfbC	CDS	44086263	product=Ni-sirohydrochlorin a%2Cc-diamide reductive cyclase ATP-dependent reductase subunit	-
FQU78_RS04085	+	936842	938338	cfbB	CDS	44086264	product=Ni-sirohydrochlorin a%2Cc-diamide synthase	-
FQU78_RS04090	+	938551	939603	endA	CDS	44086265	product=tRNA-intron lyase	GO:0006388,GO:0000213,GO:0000214
FQU78_RS04095	+	939726	940121	-	CDS	44086266	product=DUF2209 domain-containing protein	-
FQU78_RS04100	+	940124	941410	hflX	CDS	44086267	product=GTPase HflX	GO:0008150,GO:0005525
FQU78_RS04105	+	942071	942745	-	CDS	44086268	product=PHP domain-containing protein	GO:0046872
FQU78_RS04110	+	943103	943684	-	CDS	44086269	product=hypothetical protein	-
FQU78_RS04115	+	943780	944190	tnpA	CDS	44086270	product=IS200/IS605-like element ISMma22 family transposase	GO:0006313,GO:0004803
FQU78_RS04120	+	944191	945312	-	CDS	44086271	product=RNA-guided endonuclease TnpB family protein	GO:0004803
FQU78_RS04125	+	945451	945816	-	CDS	44086272	product=cupin domain-containing protein	-
FQU78_RS04130	-	945865	946902	mtaA	CDS	44086273	product=methylcobamide:CoM methyltransferase MtaA	GO:0015948
FQU78_RS04135	-	947046	950474	-	CDS	44086274	product=HEAT repeat domain-containing protein	-
FQU78_RS04140	-	950886	951566	-	CDS	44086275	product=CPBP family intramembrane glutamic endopeptidase	GO:0071586,GO:0004222,GO:0016020
FQU78_RS04145	-	951829	952248	-	CDS	44086276	product=RidA family protein	GO:0016787
FQU78_RS04150	-	952366	952839	-	CDS	44086277	product=VOC family protein	-
FQU78_RS04155	-	952893	953387	-	CDS	44086278	product=SRPBCC family protein	-
FQU78_RS04160	-	953851	954204	-	CDS	44086279	product=carboxymuconolactone decarboxylase family protein	GO:0051920
FQU78_RS04165	-	954568	956337	-	CDS	44086280	product=chloride channel protein	GO:0006821,GO:0005247
FQU78_RS04170	-	956618	957187	-	CDS	44086281	product=flavodoxin family protein	GO:0009055,GO:0010181
FQU78_RS04175	+	957531	958532	pta	CDS	44086282	product=phosphate acetyltransferase	GO:0006086,GO:0008959
FQU78_RS04180	+	958636	959862	-	CDS	44086283	product=acetate kinase	GO:0006085,GO:0016310,GO:0000287,GO:0005524,GO:0008776
FQU78_RS04185	-	959848	960069	-	CDS	44086284	product=hypothetical protein	-
FQU78_RS04190	+	960308	961060	-	CDS	44086285	product=acetate--CoA ligase family protein	-
FQU78_RS04195	+	961430	962059	-	CDS	44086286	product=MarR family transcriptional regulator	-
FQU78_RS04200	+	962061	962939	-	CDS	44086287	product=hypothetical protein	-
FQU78_RS04205	+	962923	964281	-	CDS	44086288	product=HEAT repeat domain-containing protein	-
FQU78_RS04210	-	964405	964599	-	CDS	44086289	product=ferredoxin family protein	-
FQU78_RS04215	-	964715	964909	-	CDS	44086290	product=ferredoxin family protein	-
FQU78_RS04220	-	964934	965230	-	CDS	44086291	product=Hsp20 family protein	-
FQU78_RS04225	-	965550	966143	-	CDS	44086292	product=uracil-DNA glycosylase	GO:0006281,GO:0004844,GO:0046872,GO:0051539
FQU78_RS04230	+	966344	967594	pgk	CDS	44086293	product=phosphoglycerate kinase	GO:0006096,GO:0004618
FQU78_RS04235	+	967805	968404	-	CDS	44086294	product=TIGR00296 family protein	-
FQU78_RS04240	-	968843	969301	-	CDS	44086295	product=Hsp20/alpha crystallin family protein	-
FQU78_RS04245	-	970019	971086	-	CDS	44086296	product=hypothetical protein	-
FQU78_RS04250	-	971347	971796	-	CDS	44086297	product=GNAT family N-acetyltransferase	GO:0008080,GO:0016747
FQU78_RS04255	-	972453	972623	-	CDS	44086298	product=hypothetical protein	-
FQU78_RS04260	-	972909	973331	-	CDS	44086299	product=nucleoside 2-deoxyribosyltransferase	-
FQU78_RS04265	+	973562	974053	-	CDS	44086300	product=type IV pilin	-
FQU78_RS04270	+	974180	975193	argC	CDS	44086301	product=N-acetyl-gamma-glutamyl-phosphate reductase	GO:0006592,GO:0003942
FQU78_RS04275	+	975267	975731	-	CDS	44086302	product=CBS domain-containing protein	-
FQU78_RS04280	+	975749	976936	argJ	CDS	44086303	product=bifunctional ornithine acetyltransferase/N-acetylglutamate synthase	GO:0006592,GO:0004042,GO:0004358
FQU78_RS04285	+	977278	978753	pfkC	CDS	44086304	product=ADP-specific phosphofructokinase	-
FQU78_RS04290	+	978948	980489	-	CDS	44086305	product=ADP-dependent glucokinase/phosphofructokinase	GO:0005975,GO:0016773
FQU78_RS04295	+	980476	981324	-	CDS	44086306	product=DNA-3-methyladenine glycosylase	-
FQU78_RS04300	+	981595	982026	-	CDS	44086307	product=hypothetical protein	-
FQU78_RS04305	+	982042	983475	-	CDS	44086308	product=IS66-like element ISMma14 family transposase	GO:0006313,GO:0004803
FQU78_RS04315	-	983722	984818	-	CDS	44086310	product=IS630 family transposase	GO:0004803
FQU78_RS04320	-	985020	986384	cca	CDS	44086311	product=CCA tRNA nucleotidyltransferase	-
FQU78_RS04325	+	987240	987971	-	CDS	44086312	product=queuosine precursor transporter	GO:1990397
FQU78_RS04330	+	988460	991024	-	CDS	44086313	product=S-layer protein domain-containing protein	-
FQU78_RS04335	+	991491	991952	-	CDS	44086314	product=YqaA family protein	GO:0005886
FQU78_RS04340	+	992746	993453	-	CDS	44086315	product=energy-coupling factor ABC transporter permease	GO:0000041,GO:0016020,GO:0043190
FQU78_RS04345	+	993450	993791	-	CDS	44086316	product=energy-coupling factor ABC transporter substrate-binding protein	GO:0006824,GO:0009236,GO:0015087,GO:0016020
FQU78_RS04350	+	993905	994687	cbiQ	CDS	44086317	product=cobalt ECF transporter T component CbiQ	GO:0006824,GO:0032778,GO:0005886,GO:0043190
FQU78_RS04355	+	994698	996059	-	CDS	44086318	product=ATP-binding cassette domain-containing protein	GO:0005524
FQU78_RS04360	+	996255	997298	-	CDS	44086319	product=methionine synthase	-
FQU78_RS04365	-	997441	998274	-	CDS	44086320	product=deoxyribonuclease IV	GO:0006281,GO:0003677,GO:0008270,GO:0008833
FQU78_RS04370	-	998413	998745	-	CDS	44086321	product=hypothetical protein	-
FQU78_RS04375	-	998886	999350	-	CDS	44086322	product=phosphopantetheine adenylyltransferase	-
FQU78_RS04380	+	999637	1000614	radA	CDS	44086323	product=DNA repair and recombination protein RadA	-
FQU78_RS04385	+	1000859	1001539	-	CDS	44086324	product=phosphoglycolate phosphatase	GO:0008967
FQU78_RS04390	-	1001643	1002302	-	CDS	44086325	product=transglutaminase family protein	-
FQU78_RS04395	+	1002460	1002984	-	CDS	44086326	product=hypothetical protein	-
FQU78_RS04400	-	1003139	1003372	-	CDS	44086327	product=DUF2795 domain-containing protein	-
FQU78_RS04405	+	1003910	1005214	-	CDS	44086328	product=ISNCY family transposase	-
FQU78_RS04410	+	1005741	1006871	-	CDS	44086329	product=type I restriction endonuclease	GO:0006304,GO:0003677,GO:0004519
FQU78_RS04415	-	1006969	1007319	-	CDS	44086330	product=AraC family ligand binding domain-containing protein	GO:0006355
FQU78_RS04420	+	1007596	1007736	-	CDS	44086331	product=hypothetical protein	-
FQU78_RS04425	-	1007883	1008680	-	CDS	44086332	product=PhzF family phenazine biosynthesis protein	GO:0009058,GO:0016853,GO:0005737
FQU78_RS04430	-	1008773	1009483	-	CDS	44086333	product=methyltransferase domain-containing protein	-
FQU78_RS04435	+	1009641	1011074	-	CDS	44086334	product=IS66-like element ISMma14 family transposase	GO:0006313,GO:0004803
FQU78_RS04440	-	1011526	1011780	-	CDS	44086335	product=PRC-barrel domain-containing protein	-
FQU78_RS04445	-	1011926	1014304	-	CDS	44086336	product=CDC48 family AAA ATPase	GO:0005524,GO:0016887
FQU78_RS04450	+	1014939	1015709	-	CDS	44086337	product=NAD+ synthase	GO:0009435,GO:0008795
FQU78_RS04455	-	1015965	1017344	-	CDS	44086338	product=tRNA(Ile)(2)-agmatinylcytidine synthase	-
FQU78_RS04460	+	1017407	1018390	-	CDS	44086339	product=transcriptional regulator	-
FQU78_RS04465	+	1018528	1019136	purN	CDS	44086340	product=phosphoribosylglycinamide formyltransferase	GO:0009152,GO:0004644
FQU78_RS04470	+	1019694	1020932	glyA	CDS	44086341	product=bifunctional serine hydroxymethyltransferase/L-allo-threonine aldolase	GO:0019264,GO:0046653,GO:0004372,GO:0008732
FQU78_RS04475	+	1020957	1021820	-	CDS	44086342	product=bifunctional methylenetetrahydrofolate dehydrogenase/methenyltetrahydrofolate cyclohydrolase	-
FQU78_RS04480	+	1022552	1023778	folP	CDS	44086343	product=dihydropteroate synthase	GO:0009396,GO:0004156
FQU78_RS04485	+	1023781	1024395	-	CDS	44086344	product=methylenetetrahydrofolate reductase C-terminal domain-containing protein	-
FQU78_RS04490	+	1024587	1025465	-	CDS	44086345	product=methylenetetrahydrofolate reductase	GO:0006555,GO:0004489
FQU78_RS04495	+	1025803	1026615	cofE	CDS	44086346	product=coenzyme F420-0:L-glutamate ligase	GO:0043773
FQU78_RS04500	+	1026883	1027149	trxA	CDS	44086347	product=thioredoxin	GO:0015036,GO:0005737
FQU78_RS04505	+	1027925	1028332	-	CDS	44086348	product=DUF1699 family protein	-
FQU78_RS04510	-	1028473	1029360	-	CDS	44086349	product=DUF1638 domain-containing protein	-
FQU78_RS04515	-	1029413	1030210	-	CDS	44086350	product=DUF1638 domain-containing protein	-
FQU78_RS04520	-	1030326	1030904	-	CDS	44086351	product=TetR/AcrR family transcriptional regulator	GO:0006355,GO:0003677,GO:0003700
FQU78_RS04525	-	1030983	1034141	-	CDS	44086352	product=type I restriction endonuclease subunit R	GO:0003677,GO:0004386,GO:0005524,GO:0009035,GO:0016887
FQU78_RS04530	-	1034152	1035471	-	CDS	44086353	product=restriction endonuclease subunit S	GO:0006304,GO:0003677
FQU78_RS04535	-	1035464	1037194	-	CDS	44086354	product=class I SAM-dependent DNA methyltransferase	GO:0008168,GO:1904047
FQU78_RS04540	+	1037591	1038610	-	CDS	44086355	product=MBL fold metallo-hydrolase	GO:0016787,GO:0046872
FQU78_RS04545	+	1038767	1039180	-	CDS	44086356	product=hypothetical protein	-
FQU78_RS04550	+	1039525	1041291	-	CDS	44086357	product=ribosome biogenesis/translation initiation ATPase RLI	-
FQU78_RS04555	-	1041281	1041427	-	CDS	44086358	product=hypothetical protein	-
FQU78_RS04560	+	1041464	1043656	-	CDS	44086359	product=ATP-dependent DNA helicase	-
FQU78_RS04565	+	1044270	1045571	hisD	CDS	44086360	product=histidinol dehydrogenase	GO:0000105,GO:0004399
FQU78_RS04570	+	1045676	1046086	-	CDS	44086361	product=DUF1699 family protein	-
FQU78_RS04575	-	1046279	1046692	tnpA	CDS	44086362	product=IS200/IS605-like element ISMma19 family transposase	GO:0006313,GO:0004803
FQU78_RS04580	+	1046720	1047832	tnpB	CDS	44086363	product=IS200/IS605 family element RNA-guided endonuclease TnpB	-
FQU78_RS04585	+	1048347	1048496	-	CDS	44086364	product=hypothetical protein	-
FQU78_RS04590	+	1048979	1050718	-	CDS	44086365	product=2-oxoacid:acceptor oxidoreductase subunit alpha	-
FQU78_RS04595	+	1050705	1051556	-	CDS	44086366	product=2-oxoacid:ferredoxin oxidoreductase subunit beta	-
FQU78_RS04600	+	1051818	1052282	tnpA	CDS	44086367	product=IS200/IS605 family transposase	GO:0004803
FQU78_RS04605	+	1052760	1053425	-	CDS	44086368	product=archaellin/type IV pilin N-terminal domain-containing protein	-
FQU78_RS04610	+	1053501	1054277	-	CDS	44086369	product=hypothetical protein	-
FQU78_RS04615	+	1054620	1055111	-	CDS	44086370	product=hypothetical protein	-
FQU78_RS04620	+	1055127	1055648	-	CDS	44086371	product=hypothetical protein	-
FQU78_RS04625	+	1055941	1056732	-	CDS	44086372	product=ATPase domain-containing protein	-
FQU78_RS04630	+	1056796	1058643	-	CDS	44086373	product=type II/IV secretion system ATPase subunit	-
FQU78_RS04635	+	1058640	1060202	flaJ	CDS	44086374	product=archaellar assembly protein FlaJ	-
FQU78_RS04640	+	1060378	1061376	-	CDS	44086375	product=hypothetical protein	-
FQU78_RS04645	-	1061488	1061679	-	CDS	44086376	product=hypothetical protein	-
FQU78_RS04650	-	1062056	1063231	hacA	CDS	44086377	product=homoaconitase large subunit	-
FQU78_RS04655	+	1063506	1064936	-	CDS	44086378	product=IS1634-like element ISMma20 family transposase	GO:0006313,GO:0004803
FQU78_RS04660	+	1065306	1065725	-	CDS	44086379	product=pyridoxamine 5'-phosphate oxidase family protein	GO:0008615,GO:0004733,GO:0010181
FQU78_RS04665	-	1065841	1066143	-	CDS	44086380	product=heterodisulfide reductase-related iron-sulfur binding cluster	-
FQU78_RS04670	+	1066562	1067800	-	CDS	44086381	product=C39 family peptidase	-
FQU78_RS04675	+	1067984	1069417	-	CDS	44086382	product=beta-propeller fold lactonase family protein	-
FQU78_RS04680	+	1069396	1069608	-	CDS	44086383	product=hypothetical protein	-
FQU78_RS04685	-	1069605	1069907	-	CDS	44086384	product=heterodisulfide reductase-related iron-sulfur binding cluster	-
FQU78_RS04690	+	1070336	1071544	-	CDS	44086385	product=C39 family peptidase	-
FQU78_RS04695	+	1071571	1072107	-	CDS	44086386	product=UPF0228 family protein	-
FQU78_RS04700	+	1072531	1072932	-	CDS	44086387	product=UPF0228 family protein	-
FQU78_RS04705	-	1073027	1073329	-	CDS	44086388	product=heterodisulfide reductase-related iron-sulfur binding cluster	-
FQU78_RS04710	+	1073861	1075069	-	CDS	44086389	product=C39 family peptidase	-
FQU78_RS04715	+	1075513	1076712	-	CDS	44086390	product=YncE family protein	-
FQU78_RS04720	+	1077109	1077876	-	CDS	44086391	product=C39 family peptidase	-
FQU78_RS04725	+	1077904	1078440	-	CDS	44086392	product=UPF0228 family protein	-
FQU78_RS04730	-	1078965	1079216	-	CDS	44086393	product=heterodisulfide reductase-related iron-sulfur binding cluster	-
FQU78_RS04735	+	1079748	1080956	-	CDS	44086394	product=C39 family peptidase	-
FQU78_RS04740	+	1081340	1082599	-	CDS	44086395	product=YncE family protein	-
FQU78_RS04745	+	1082762	1083145	-	CDS	44086396	product=UPF0228 family protein	-
FQU78_RS04750	+	1083268	1083513	-	CDS	44086397	product=UPF0228 family protein	-
FQU78_RS04755	-	1083608	1083904	-	CDS	44086398	product=hypothetical protein	-
FQU78_RS04760	+	1084460	1085722	-	CDS	44086399	product=C39 family peptidase	-
FQU78_RS04765	+	1085759	1086448	-	CDS	44086400	product=hypothetical protein	-
FQU78_RS04770	+	1086436	1086813	-	CDS	44086401		-
FQU78_RS04775	+	1086860	1086967	-	CDS	44086402	product=hypothetical protein	-
FQU78_RS04780	-	1086988	1087302	-	CDS	44086403	product=heterodisulfide reductase-related iron-sulfur binding cluster	-
FQU78_RS04785	+	1087828	1089036	-	CDS	44086404	product=C39 family peptidase	-
FQU78_RS04790	+	1089330	1090772	-	CDS	44086405	product=beta-propeller fold lactonase family protein	-
FQU78_RS04800	+	1092794	1093387	-	CDS	44086407	product=UPF0228 family protein	-
FQU78_RS04805	-	1093482	1094426	hdrB	CDS	44086408	product=ferredoxin:CoB-CoM heterodisulfide reductase subunit HdrB	GO:0015948,GO:0016491,GO:0051539
FQU78_RS04810	-	1094380	1095090	hdrC	CDS	44086409	product=ferredoxin:CoB-CoM heterodisulfide reductase subunit HdrC	GO:0015948,GO:0016491,GO:0051539
FQU78_RS04815	-	1095087	1097504	hdrA	CDS	44086410	product=ferredoxin:CoB-CoM heterodisulfide reductase subunit HdrA	GO:0015948,GO:0016491,GO:0051539
FQU78_RS04820	+	1098159	1098560	-	CDS	44086411	product=transcriptional regulator	-
FQU78_RS04825	+	1099561	1099974	-	CDS	44086412	product=transcriptional regulator	-
FQU78_RS04830	-	1100491	1100564	-	tRNA	44086413	product=tRNA-Ile	-
FQU78_RS04835	-	1100624	1100700	-	tRNA	44086414	product=tRNA-Ile	-
FQU78_RS04840	+	1100927	1100998	-	tRNA	44086415	product=tRNA-Ala	-
FQU78_RS04845	-	1101280	1103598	-	CDS	44086416	product=PGF-pre-PGF domain-containing protein	-
FQU78_RS04850	+	1103768	1103941	-	CDS	44086417	product=hypothetical protein	-
FQU78_RS04855	+	1104081	1104722	-	CDS	44086418	product=SdpI family protein	-
FQU78_RS04860	+	1104908	1105390	-	CDS	44086419	product=peptidylprolyl isomerase	-
FQU78_RS04865	+	1105387	1105950	-	CDS	44086420	product=peptidylprolyl isomerase	-
FQU78_RS04870	+	1106079	1106561	-	CDS	44086421	product=peptidylprolyl isomerase	-
FQU78_RS04875	+	1106747	1107142	-	CDS	44086422	product=OB-fold nucleic acid binding domain-containing protein	GO:0003676
FQU78_RS04880	+	1107281	1108459	-	CDS	44086423	product=NDP-sugar synthase	-
FQU78_RS04885	+	1109104	1110135	-	CDS	44086424	product=flippase-like domain-containing protein	-
FQU78_RS04890	+	1110235	1110831	-	CDS	44086425	product=SEC59/DGK1/VTE5 family protein	-
FQU78_RS04895	-	1110958	1113447	-	CDS	44086426	product=VWA domain-containing protein	-
FQU78_RS04900	-	1113444	1115321	-	CDS	44086427	product=VWA domain-containing protein	-
FQU78_RS04905	-	1115324	1116205	-	CDS	44086428	product=DUF58 domain-containing protein	-
FQU78_RS04910	-	1116373	1117347	-	CDS	44086429	product=MoxR family ATPase	GO:0005524,GO:0016887
FQU78_RS04915	-	1117606	1118499	-	CDS	44086430	product=hypothetical protein	-
FQU78_RS04920	-	1118761	1119717	pheA	CDS	44086431	product=prephenate dehydratase	GO:0009094,GO:0004664
FQU78_RS04925	-	1119882	1120724	-	CDS	44086432	product=TrmB family transcriptional regulator	-
FQU78_RS04930	-	1120890	1121252	-	CDS	44086433	product=carboxymuconolactone decarboxylase family protein	GO:0051920
FQU78_RS04935	+	1121423	1121977	-	CDS	44086434	product=hemerythrin domain-containing protein	-
FQU78_RS04940	-	1122399	1122767	-	CDS	44086435	product=4Fe-4S dicluster-binding protein	GO:0051536
FQU78_RS04945	-	1122842	1123303	-	CDS	44086436	product=hypothetical protein	-
FQU78_RS04950	-	1123529	1123873	-	CDS	44086437	product=CGGC domain-containing protein	-
FQU78_RS04955	-	1123911	1124249	-	CDS	44086438	product=cupin domain-containing protein	-
FQU78_RS04960	-	1124580	1125239	-	CDS	44086439	product=NAD(P)/FAD-dependent oxidoreductase	-
FQU78_RS04965	+	1125514	1125870	-	CDS	44086440	product=helix-turn-helix domain-containing protein	GO:0003677
FQU78_RS04970	-	1125928	1126599	-	CDS	44086441	product=NAD(P)/FAD-dependent oxidoreductase	-
FQU78_RS04975	+	1126746	1127102	-	CDS	44086442	product=helix-turn-helix domain-containing protein	GO:0003677
FQU78_RS04980	+	1127309	1128715	-	CDS	44086443	product=acetate--CoA ligase family protein	-
FQU78_RS04985	-	1128887	1130011	-	CDS	44086444	product=Glu/Leu/Phe/Val dehydrogenase	GO:0000166,GO:0016491
FQU78_RS04990	-	1130541	1131623	-	CDS	44086445	product=hypothetical protein	-
FQU78_RS04995	+	1131724	1132188	tnpA	CDS	44086446	product=IS200/IS605-like element ISMma21 family transposase	GO:0006313,GO:0004803
FQU78_RS05000	-	1132233	1132565	-	CDS	44086447	product=hypothetical protein	-
FQU78_RS05005	+	1133309	1134271	-	CDS	44086448	product=PGF-pre-PGF domain-containing protein	-
FQU78_RS05010	-	1134828	1135823	-	CDS	44086449	product=hypothetical protein	-
FQU78_RS05015	-	1136121	1136873	-	CDS	44086450	product=rhodanese-like domain-containing protein	-
FQU78_RS05020	+	1137937	1139406	-	CDS	44086451	product=MATE family efflux transporter	GO:0006855,GO:0009410,GO:0042910,GO:0016020
FQU78_RS05025	+	1139712	1140122	-	CDS	44086452	product=hypothetical protein	-
FQU78_RS05030	+	1140515	1140973	-	CDS	44086453	product=MarR family transcriptional regulator	GO:0003677,GO:0003700
FQU78_RS05035	+	1141014	1141343	-	CDS	44086454	product=helix-turn-helix domain-containing protein	-
FQU78_RS05040	+	1141425	1142861	-	CDS	44086455	product=MATE family efflux transporter	GO:0006855,GO:0009410,GO:0042910,GO:0016020
FQU78_RS05045	+	1143004	1143153	-	CDS	44086456	product=hypothetical protein	-
FQU78_RS05050	+	1144169	1144567	-	CDS	44086457	product=secondary thiamine-phosphate synthase enzyme YjbQ	GO:0008150,GO:0003824,GO:0005737
FQU78_RS05055	-	1144659	1146116	purF	CDS	44086458	product=amidophosphoribosyltransferase	GO:0009152,GO:0004044
FQU78_RS05060	-	1146166	1146336	-	CDS	44086459	product=50S ribosomal protein L37e	-
FQU78_RS05065	-	1146478	1146696	-	CDS	44086460	product=LSm family protein	GO:0006396
FQU78_RS05070	+	1147290	1148636	thiD	CDS	44086461	product=bifunctional hydroxymethylpyrimidine kinase/phosphomethylpyrimidine kinase	GO:0009228,GO:0008902,GO:0008972
FQU78_RS05075	-	1148793	1148969	-	CDS	44086462	product=hypothetical protein	-
FQU78_RS05080	+	1149103	1150401	-	CDS	44086463	product=TrpB-like pyridoxal phosphate-dependent enzyme	GO:0000162,GO:0006568,GO:0004834,GO:0030170
FQU78_RS05085	-	1150585	1150995	-	CDS	44086464	product=DUF1699 family protein	-
FQU78_RS05090	-	1151405	1152661	hmgA	CDS	44086465	product=hydroxymethylglutaryl-CoA reductase (NADPH)	GO:0008299,GO:0004420
FQU78_RS05095	-	1153227	1153595	-	CDS	44086466	product=DsrE family protein	-
FQU78_RS05100	+	1154148	1156145	-	CDS	44086467	product=methyl-accepting chemotaxis protein	GO:0007165,GO:0016020
FQU78_RS05105	+	1156228	1156707	-	CDS	44086468	product=chemotaxis protein CheW	GO:0006935,GO:0007165
FQU78_RS05110	+	1156704	1157504	-	CDS	44086469	product=CheF family chemotaxis protein	-
FQU78_RS05115	+	1157530	1157892	-	CDS	44086470	product=response regulator	-
FQU78_RS05120	+	1157906	1158958	-	CDS	44086471	product=chemotaxis response regulator protein-glutamate methylesterase	GO:0006482,GO:0006935,GO:0018277,GO:0000156,GO:0008984,GO:0050568,GO:0005737
FQU78_RS05125	+	1158948	1161554	-	CDS	44086472	product=chemotaxis protein CheA	GO:0006935,GO:0007165,GO:0000155,GO:0005524
FQU78_RS05130	+	1161547	1162149	-	CDS	44086473	product=chemotaxis protein CheC	-
FQU78_RS05135	+	1162146	1162811	-	CDS	44086474	product=chemotaxis protein CheD	-
FQU78_RS05140	+	1162802	1163614	-	CDS	44086475	product=protein-glutamate O-methyltransferase CheR	GO:0032259,GO:0008168,GO:0008983,GO:0016740
FQU78_RS05145	+	1164367	1165014	-	CDS	44086476	product=archaellin/type IV pilin N-terminal domain-containing protein	-
FQU78_RS05150	+	1165026	1165622	-	CDS	44086477	product=archaellin/type IV pilin N-terminal domain-containing protein	-
FQU78_RS05155	+	1165699	1166370	-	CDS	44086478	product=hypothetical protein	-
FQU78_RS05160	+	1166385	1166858	-	CDS	44086479	product=hypothetical protein	-
FQU78_RS05165	+	1166863	1167336	-	CDS	44086480	product=hypothetical protein	-
FQU78_RS05170	+	1167338	1168054	-	CDS	44086481	product=ATPase domain-containing protein	-
FQU78_RS05175	+	1168092	1169945	-	CDS	44086482	product=type II/IV secretion system ATPase subunit	-
FQU78_RS05180	+	1169958	1170611	-	CDS	44086483	product=type II secretion system F family protein	-
FQU78_RS05185	-	1170616	1172049	-	CDS	44086484	product=IS66-like element ISMma14 family transposase	GO:0006313,GO:0004803
FQU78_RS05190	+	1172224	1173120	-	CDS	44086485	product=hypothetical protein	-
FQU78_RS05195	+	1173452	1174093	-	CDS	44086486	product=hypothetical protein	-
FQU78_RS05200	+	1174194	1174373	-	CDS	44086487	product=hypothetical protein	-
FQU78_RS05205	-	1174552	1177161	-	CDS	44086488	product=valine--tRNA ligase	-
FQU78_RS05210	-	1177226	1177414	-	CDS	44086489	product=hypothetical protein	-
FQU78_RS05215	-	1177722	1178375	-	CDS	44086490	product=HAD family hydrolase	GO:0016787
FQU78_RS05220	-	1178843	1179607	-	CDS	44086491	product=HAD family hydrolase	GO:0016787
FQU78_RS05225	-	1179692	1180642	-	CDS	44086492	product=phosphotransferase	-
FQU78_RS05230	+	1181370	1182179	-	CDS	44086493	product=phosphotransferase family protein	-
FQU78_RS05235	-	1182340	1183539	ahbC	CDS	44086494	product=12%2C18-didecarboxysiroheme deacetylase	GO:0006785,GO:1904047
FQU78_RS05240	-	1183650	1184441	-	CDS	44086495	product=uroporphyrinogen-III synthase	-
FQU78_RS05245	-	1184469	1185236	cobA	CDS	44086496	product=uroporphyrinogen-III C-methyltransferase	GO:0019354,GO:0004851
FQU78_RS05250	+	1185690	1186607	rnz	CDS	44086497	product=ribonuclease Z	GO:0042780,GO:0016891
FQU78_RS05255	-	1186877	1187137	-	CDS	44086498	product=hypothetical protein	-
FQU78_RS05260	-	1187391	1188509	-	CDS	44086499	product=AAA family ATPase	GO:0005524,GO:0016887
FQU78_RS05265	+	1189256	1189444	-	CDS	44086500	product=hypothetical protein	-
FQU78_RS05270	-	1189620	1191053	-	CDS	44086501	product=IS66-like element ISMma14 family transposase	GO:0006313,GO:0004803
FQU78_RS05275	+	1191356	1191841	-	CDS	44086502	product=hypothetical protein	-
FQU78_RS05280	-	1192019	1193212	glmU	CDS	44086503	product=bifunctional sugar-1-phosphate nucleotidylyltransferase/acetyltransferase	-
FQU78_RS05285	-	1193209	1194513	glmM	CDS	44086504	product=phosphoglucosamine mutase	GO:0009103,GO:0009252,GO:0008966
FQU78_RS05290	-	1194599	1196455	glmS	CDS	44086505	product=glutamine--fructose-6-phosphate transaminase (isomerizing)	GO:0006040,GO:0009252,GO:0004360
FQU78_RS05295	-	1196478	1197695	glmU	CDS	44086506	product=bifunctional sugar-1-phosphate nucleotidylyltransferase/acetyltransferase	-
FQU78_RS05300	+	1198234	1199154	-	CDS	44086507	product=glycine betaine ABC transporter substrate-binding protein	GO:0055085,GO:0022857,GO:0043190
FQU78_RS05305	+	1199179	1200303	-	CDS	44086508	product=betaine/proline/choline family ABC transporter ATP-binding protein	GO:0005524,GO:0016887,GO:0042626,GO:0140359
FQU78_RS05310	+	1200544	1201206	-	CDS	44086509	product=ABC transporter permease	GO:0042626,GO:0140359
FQU78_RS05315	+	1201197	1201817	-	CDS	44086510	product=ABC transporter permease	GO:0042626,GO:0140359
FQU78_RS05320	+	1202082	1203920	-	CDS	44086511	product=cation:proton antiporter	GO:0006812,GO:0055085,GO:1902600,GO:0015297,GO:0016020
FQU78_RS05325	+	1204669	1205934	-	CDS	44086512	product=replication protein A	-
FQU78_RS05330	+	1205935	1206504	-	CDS	44086513	product=RPA family protein	-
FQU78_RS05335	+	1206832	1207053	-	CDS	44086514	product=hypothetical protein	-
FQU78_RS05340	-	1207205	1207753	-	CDS	44086515	product=metallophosphoesterase	-
FQU78_RS05345	-	1208021	1208809	-	CDS	44086516	product=MarR family transcriptional regulator	GO:0006355,GO:0003700
FQU78_RS05350	-	1208809	1209330	-	CDS	44086517	product=ArsR family transcriptional regulator	-
FQU78_RS05355	-	1209394	1210431	-	CDS	44086518	product=deoxyhypusine synthase	-
FQU78_RS05360	-	1210864	1211361	-	CDS	44086519	product=arginine decarboxylase%2C pyruvoyl-dependent	GO:0006527,GO:0006596,GO:0008792
FQU78_RS05365	+	1211990	1212640	-	CDS	44086520	product=hypothetical protein	-
FQU78_RS05370	+	1212726	1213646	-	CDS	44086521	product=nitrilase-related carbon-nitrogen hydrolase	GO:0006807
FQU78_RS05375	-	1214004	1216904	leuS	CDS	44086522	product=leucine--tRNA ligase	GO:0006429,GO:0004823
FQU78_RS05380	-	1217196	1218413	thrC	CDS	44086523	product=threonine synthase	GO:0009088,GO:0004795
FQU78_RS05385	-	1218833	1219165	-	CDS	44086524	product=DUF1622 domain-containing protein	-
FQU78_RS05390	-	1219265	1219597	-	CDS	44086525	product=DUF1622 domain-containing protein	-
FQU78_RS05395	-	1220110	1223067	-	CDS	44086526	product=M1 family metallopeptidase	-
FQU78_RS05400	+	1223094	1223249	-	CDS	44086527	product=hypothetical protein	-
FQU78_RS05405	-	1223278	1224393	-	CDS	44086528	product=PD-(D/E)XK nuclease family protein	-
FQU78_RS05410	-	1224390	1230533	-	CDS	44086529	product=DEAD/DEAH box helicase	GO:0003676,GO:0005524
FQU78_RS05415	-	1230530	1231588	-	CDS	44086530	product=hypothetical protein	-
FQU78_RS05420	-	1231575	1233668	-	CDS	44086531	product=hypothetical protein	-
FQU78_RS05425	+	1233961	1235430	-	CDS	44086532	product=DNA cytosine methyltransferase	GO:0006304,GO:0003886,GO:0008168,GO:1904047
FQU78_RS05430	+	1235531	1236091	-	CDS	44086533	product=hypothetical protein	-
FQU78_RS05435	-	1236248	1236535	-	CDS	44086534	product=hypothetical protein	-
FQU78_RS05440	-	1236776	1237441	-	CDS	44086535	product=winged helix-turn-helix domain-containing protein	GO:0003677
FQU78_RS05445	+	1237740	1238030	-	CDS	44086536	product=hypothetical protein	-
FQU78_RS05450	+	1238048	1238398	-	CDS	44086537	product=DUF6516 family protein	-
FQU78_RS05455	-	1238651	1239178	-	CDS	44086538	product=protease inhibitor I42 family protein	-
FQU78_RS05460	+	1239834	1240079	-	CDS	44086539	product=hypothetical protein	-
FQU78_RS05465	+	1240627	1240917	-	CDS	44086540	product=hypothetical protein	-
FQU78_RS05470	+	1241420	1242220	-	CDS	44086541	product=winged helix-turn-helix domain-containing protein	-
FQU78_RS05475	-	1242230	1242382	-	CDS	44086542	product=hypothetical protein	-
FQU78_RS05480	+	1243177	1245729	-	CDS	44086543	product=PKD domain-containing protein	-
FQU78_RS05485	+	1245891	1246184	-	CDS	44086544	product=hypothetical protein	-
FQU78_RS05490	-	1246190	1246351	-	CDS	44086545	product=hypothetical protein	-
FQU78_RS05495	+	1246779	1247186	-	CDS	44086546	product=DUF1699 family protein	-
FQU78_RS05500	+	1247880	1248677	-	CDS	44086547	product=winged helix-turn-helix domain-containing protein	-
FQU78_RS05505	-	1248819	1249268	-	CDS	44086548	product=flavodoxin domain-containing protein	GO:0010181
FQU78_RS05510	-	1249471	1251339	-	CDS	44086549	product=PAS domain-containing protein	GO:0005515
FQU78_RS05515	+	1252755	1254416	ilvD	CDS	44086550	product=dihydroxy-acid dehydratase	GO:0009097,GO:0009099,GO:0004160
FQU78_RS05520	-	1255033	1255389	-	CDS	44086551	product=hypothetical protein	-
FQU78_RS05525	-	1255899	1256831	mtrH	CDS	44086552	product=tetrahydromethanopterin S-methyltransferase subunit H	GO:0015948,GO:0030269
FQU78_RS05530	-	1257003	1257596	-	CDS	44086553	product=tetrahydromethanopterin S-methyltransferase subunit A	-
FQU78_RS05535	-	1257593	1258450	mtxX	CDS	44086554	product=methanogenesis marker protein Mmp4/MtxX	-
FQU78_RS05540	+	1258910	1260727	-	CDS	44086555	product=replication factor C large subunit	-
FQU78_RS05545	+	1261043	1261264	-	CDS	44086556	product=hypothetical protein	-
FQU78_RS05550	+	1262427	1262500	-	tRNA	44086557	product=tRNA-Val	-
FQU78_RS05555	-	1263819	1265939	-	CDS	44086558	product=minichromosome maintenance protein MCM	-
FQU78_RS05560	-	1265940	1266617	-	CDS	44086559	product=hypothetical protein	-
FQU78_RS05565	-	1267252	1267401	-	CDS	44086560	product=hypothetical protein	-
FQU78_RS05570	-	1267435	1267572	-	CDS	44086561	product=hypothetical protein	-
FQU78_RS05575	+	1268248	1268499	-	CDS	44086562	product=hypothetical protein	-
FQU78_RS05580	+	1268521	1268706	-	CDS	44086563	product=hypothetical protein	-
FQU78_RS05585	+	1269202	1270263	-	CDS	44086564	product=hypothetical protein	-
FQU78_RS05590	+	1270616	1270804	-	CDS	44086565	product=hypothetical protein	-
FQU78_RS05595	-	1271444	1272025	-	CDS	44086566	product=hypothetical protein	-
FQU78_RS05600	-	1272279	1272716	-	CDS	44086567	product=transposase	GO:0006313,GO:0003677,GO:0004803
FQU78_RS05605	-	1273446	1274513	-	CDS	44086568	product=integrase	-
FQU78_RS05610	+	1274722	1274949	-	CDS	44086569	product=winged helix-turn-helix domain-containing protein	-
FQU78_RS05615	+	1275386	1276042	-	CDS	44086570	product=flavodoxin family protein	GO:0009055,GO:0010181
FQU78_RS05620	+	1276129	1278423	-	CDS	44086571	product=CDC48 family AAA ATPase	GO:0005524,GO:0016887
FQU78_RS05625	+	1279022	1279585	-	CDS	44086572	product=CBS domain-containing protein	-
FQU78_RS05630	+	1279910	1281061	-	CDS	44086573	product=alanine--glyoxylate aminotransferase family protein	-
FQU78_RS05635	+	1281148	1281612	ribC	CDS	44086574	product=riboflavin synthase	GO:0004746
FQU78_RS05640	+	1281662	1282066	ribH	CDS	44086575	product=6%2C7-dimethyl-8-ribityllumazine synthase	GO:0000906,GO:0009349
FQU78_RS05645	+	1282120	1283262	-	CDS	44086576	product=pyridoxal phosphate-dependent aminotransferase	GO:0009058,GO:0008483,GO:0030170
FQU78_RS05650	-	1283286	1283741	-	CDS	44086577	product=adenylyltransferase/cytidyltransferase family protein	GO:0003824
FQU78_RS05655	+	1284071	1285573	-	CDS	44086578	product=L-aspartate semialdehyde sulfurtransferase	-
FQU78_RS05660	+	1285576	1285962	-	CDS	44086579	product=4Fe-4S binding protein	-
FQU78_RS05665	+	1286437	1287249	-	CDS	44086580	product=DUF166 domain-containing protein	-
FQU78_RS05670	-	1287365	1288090	-	CDS	44086581	product=AIM24 family protein	-
FQU78_RS05675	+	1288293	1288655	-	CDS	44086582	product=Mth938-like domain-containing protein	-
FQU78_RS05680	-	1288805	1289692	-	CDS	44086583	product=mechanosensitive ion channel family protein	GO:0008381
FQU78_RS05685	+	1290053	1291330	-	CDS	44086584	product=hypothetical protein	-
FQU78_RS05690	+	1291664	1294990	-	CDS	44086585	product=S8 family serine peptidase	GO:0006508,GO:0008236
FQU78_RS05695	+	1295320	1296075	alaXM	CDS	44086586	product=alanyl-tRNA editing protein AlaXM	GO:0006419,GO:0002161
FQU78_RS05700	-	1296302	1296559	-	CDS	44086587	product=hypothetical protein	-
FQU78_RS05705	+	1296686	1297357	-	CDS	44086588	product=SEC59/DGK1/VTE5 family protein	-
FQU78_RS05710	-	1298168	1299217	-	CDS	44086589	product=calcium/sodium antiporter	GO:0098662,GO:0016020
FQU78_RS05715	+	1300171	1300359	-	CDS	44086590	product=DUF2795 domain-containing protein	-
FQU78_RS05720	+	1301097	1301309	-	CDS	44086591	product=CxxC-x17-CxxC domain-containing protein	-
FQU78_RS05725	-	1301524	1301928	-	CDS	44086592	product=hypothetical protein	-
FQU78_RS05730	-	1301897	1302457	-	CDS	44086593	product=toll/interleukin-1 receptor domain-containing protein	GO:0007165,GO:0003953,GO:0005515
FQU78_RS05740	-	1302856	1303065	-	CDS	44086595	product=molybdopterin-binding protein	-
FQU78_RS05745	+	1303750	1304439	-	CDS	44086596	product=META domain-containing protein	-
FQU78_RS05750	+	1304994	1305776	-	CDS	44086597	product=sulfide-dependent adenosine diphosphate thiazole synthase	GO:0009228,GO:0003824
FQU78_RS05755	+	1305953	1306025	-	tRNA	44086598	product=tRNA-His
FQU78_RS05760	+	1306181	1307905	-	CDS	44086599	product=radical SAM protein	GO:0003824,GO:0051536
FQU78_RS05765	+	1308338	1308583	-	CDS	44086600	product=hypothetical protein	-
FQU78_RS05770	-	1308709	1309842	-	CDS	44086601	product=hypothetical protein	-
FQU78_RS05775	+	1310679	1312943	-	CDS	44086602	product=hypothetical protein	-
FQU78_RS05780	+	1313045	1313731	-	CDS	44086603	product=hypothetical protein	-
FQU78_RS05785	+	1313781	1314599	-	CDS	44086604	product=hypothetical protein	-
FQU78_RS05790	+	1314596	1315711	-	CDS	44086605	product=PGF-pre-PGF domain-containing protein	-
FQU78_RS05795	-	1316094	1316165	-	tRNA	44086606	product=tRNA-Gly	-
FQU78_RS05800	+	1316757	1318142	-	CDS	44086607	product=beta-propeller fold lactonase family protein	-
FQU78_RS05805	+	1318505	1319842	-	CDS	44086608	product=DHH family phosphoesterase	-
FQU78_RS05810	+	1320006	1320245	-	CDS	44086609	product=KEOPS complex subunit Pcc1	-
FQU78_RS05815	-	1320369	1322543	-	CDS	44086610	product=lectin like domain-containing protein	-
FQU78_RS05820	-	1322835	1323125	-	CDS	44086611	product=hypothetical protein	-
FQU78_RS05825	+	1323256	1323525	-	CDS	44086612	product=ferritin family protein	GO:0016491,GO:0046872
FQU78_RS05830	+	1323790	1324248	-	CDS	44086613	product=DNA polymerase ligase N-terminal domain-containing protein	-
FQU78_RS05835	+	1324668	1325039	-	CDS	44086614	product=STAS-like domain-containing protein	-
FQU78_RS05840	+	1325032	1325655	-	CDS	44086615	product=PIN domain-containing protein	-
FQU78_RS05845	-	1325720	1325890	-	CDS	44086616	product=type II toxin-antitoxin system HicB family antitoxin	-
FQU78_RS05850	+	1326375	1326674	-	CDS	44086617	product=hypothetical protein	-
FQU78_RS05855	-	1326763	1327317	-	CDS	44086618	product=GNAT family N-acetyltransferase	GO:0008080,GO:0016747
FQU78_RS05860	+	1327877	1328095	-	CDS	44086619	product=hypothetical protein	-
FQU78_RS05865	+	1328284	1328490	-	CDS	44086620	product=type II toxin-antitoxin system HicB family antitoxin	-
FQU78_RS05870	-	1328662	1329033	-	CDS	44086621	product=DUF2283 domain-containing protein	-
FQU78_RS05875	-	1329098	1329253	-	CDS	44086622	product=hypothetical protein	-
FQU78_RS05880	-	1329493	1330905	-	CDS	44086623	product=ATP-binding protein	-
FQU78_RS05885	+	1331551	1331850	-	CDS	44086624	product=hypothetical protein	-
FQU78_RS05890	+	1331879	1332052	-	CDS	44086625	product=hypothetical protein	-
FQU78_RS05895	+	1332113	1332283	-	CDS	44086626	product=hypothetical protein	-
FQU78_RS05900	-	1332280	1333728	brxL	CDS	44086627	product=BREX system Lon protease-like protein BrxL	GO:0030163,GO:0004176
FQU78_RS05905	-	1333738	1336257	pglZ	CDS	44086628	product=BREX-4 system phosphatase PglZ	-
FQU78_RS05910	-	1336250	1340863	-	CDS	44086629	product=hypothetical protein	-
FQU78_RS05915	-	1340982	1343333	-	CDS	44086630	product=phosphoadenosine phosphosulfate reductase family protein	GO:0003824
FQU78_RS05920	-	1343436	1347257	-	CDS	44086631	product=AAA domain-containing protein	-
FQU78_RS05925	+	1347522	1347851	-	CDS	44086632	product=GYD domain-containing protein	-
FQU78_RS05930	-	1347931	1348185	-	CDS	44086633	product=type II toxin-antitoxin system MqsA family antitoxin	-
FQU78_RS05935	-	1348328	1348705	-	CDS	44086634	product=type II toxin-antitoxin system PemK/MazF family toxin	GO:0003677,GO:0003723,GO:0004521
FQU78_RS05940	-	1348680	1348943	-	CDS	44086635	product=hypothetical protein	-
FQU78_RS05945	-	1348915	1349217	-	CDS	44086636	product=hypothetical protein	-
FQU78_RS05950	-	1349376	1349687	-	CDS	44086637	product=nucleotidyltransferase family protein	-
FQU78_RS05955	+	1349966	1350292	-	CDS	44086638	product=GYD domain-containing protein	-
FQU78_RS05960	-	1350432	1351199	-	CDS	44086639	product=SDR family oxidoreductase	-
FQU78_RS05965	-	1351592	1351759	-	CDS	44086640	product=hypothetical protein	-
FQU78_RS05970	+	1352337	1352951	-	CDS	44086641	product=30S ribosomal protein S3ae	-
FQU78_RS05975	-	1353464	1355962	-	CDS	44086642	product=DNA topoisomerase	GO:0006265,GO:0003677,GO:0003916
FQU78_RS05980	+	1356742	1358028	thiC	CDS	44086643	product=phosphomethylpyrimidine synthase	GO:0009228,GO:0003824
FQU78_RS05985	-	1358114	1359217	-	CDS	44086644	product=DUF2156 domain-containing protein	-
FQU78_RS05990	+	1359648	1360145	-	CDS	44086645	product=GNAT family N-acetyltransferase	GO:0008080
FQU78_RS05995	-	1360199	1360603	-	CDS	44086646	product=DUF3303 family protein	-
FQU78_RS06000	-	1361358	1366850	-	CDS	44086647	product=tetratricopeptide repeat protein	-
FQU78_RS06005	-	1367368	1367892	-	CDS	44086648	product=O-acetyl-ADP-ribose deacetylase	-
FQU78_RS06010	+	1368456	1369475	mtaA	CDS	44086649	product=methylcobamide:CoM methyltransferase MtaA	GO:0015948
FQU78_RS06015	-	1369814	1371202	mtaB	CDS	44086650	product=methanol--corrinoid protein co-methyltransferase MtaB	-
FQU78_RS06020	-	1371216	1371998	mtaC	CDS	44086651	product=methanol--corrinoid protein MtaC	-
FQU78_RS06025	+	1373221	1374695	-	rRNA	44086652	product=16S ribosomal RNA	-
FQU78_RS06030	+	1374779	1374851	-	tRNA	44086653	product=tRNA-Ala	-
FQU78_RS06035	+	1374967	1377873	-	rRNA	44086654	product=23S ribosomal RNA	-
FQU78_RS06040	+	1377953	1378074	rrf	rRNA	44086655	product=5S ribosomal RNA	-
FQU78_RS06045	-	1378730	1379332	cbiZ	CDS	44086656	product=adenosylcobinamide amidohydrolase	GO:0043756
FQU78_RS06050	+	1380852	1382612	-	CDS	44086657	product=PocR ligand-binding domain-containing protein	-
FQU78_RS06055	+	1382648	1383744	-	CDS	44086658	product=IS630 family transposase	GO:0004803
FQU78_RS06060	+	1383749	1386043	-	CDS	44086659	product=PAS domain-containing protein	GO:0005515
FQU78_RS06065	+	1386094	1390848	-	CDS	44086660	product=PAS domain S-box protein	-
FQU78_RS06070	-	1391052	1392143	-	CDS	44086661	product=cation diffusion facilitator family transporter	GO:0008324
FQU78_RS06075	-	1392959	1394407	-	CDS	44086662	product=saccharopine dehydrogenase NADP-binding domain-containing protein	GO:0016491
FQU78_RS06080	+	1395433	1395759	-	CDS	44086663	product=DUF2769 domain-containing protein	-
FQU78_RS06085	+	1396340	1397338	-	CDS	44086664	product=catalase family peroxidase	-
FQU78_RS06090	-	1397562	1397915	-	CDS	44086665	product=DUF488 family protein	-
FQU78_RS06095	-	1398461	1399017	-	CDS	44086666	partial=true	GO:0016757
FQU78_RS06100	-	1399018	1399446	-	CDS	44086667	product=ester cyclase	-
FQU78_RS06105	-	1399492	1399830	-	CDS	44086668	product=cupin domain-containing protein	-
FQU78_RS06110	-	1399985	1401613	hcp	CDS	44086669	product=hydroxylamine reductase	GO:0016661,GO:0051536
FQU78_RS06115	-	1402057	1404240	-	CDS	44086670	product=amylo-alpha-1%2C6-glucosidase	-
FQU78_RS06120	-	1404269	1404418	-	CDS	44086671	product=hypothetical protein	-
FQU78_RS06125	-	1404806	1406812	-	CDS	44086672	product=alpha-amylase family glycosyl hydrolase	GO:0005975,GO:0003824
FQU78_RS06130	-	1407842	1409275	-	CDS	44086673	product=IS66-like element ISMma14 family transposase	GO:0006313,GO:0004803
FQU78_RS06135	-	1409291	1409956	-	CDS	44086674	product=hypothetical protein	-
FQU78_RS06140	-	1410634	1413543	-	CDS	44086675	product=PAS domain S-box protein	-
FQU78_RS06145	-	1413905	1415518	-	CDS	44086676	product=histidine kinase dimerization/phosphoacceptor domain -containing protein	-
FQU78_RS06150	-	1415970	1416458	-	CDS	44086677	product=hypothetical protein	-
FQU78_RS06155	-	1416531	1416863	-	CDS	44086678	product=SMR family transporter	GO:0022857,GO:0005886,GO:0016020
FQU78_RS06160	-	1417276	1421673	-	CDS	44086679	product=hypothetical protein	-
FQU78_RS06165	-	1421660	1422415	-	CDS	44086680	product=DUF6063 family protein	-
FQU78_RS06170	-	1422420	1423994	-	CDS	44086681	product=hypothetical protein	-
FQU78_RS06175	-	1423981	1425060	-	CDS	44086682	product=DUF2220 family protein	-
FQU78_RS06180	+	1425269	1428574	-	CDS	44086683	product=ATP-dependent helicase	-
FQU78_RS06185	+	1428574	1431006	-	CDS	44086684	product=AAA family ATPase	GO:0005524,GO:0016887
FQU78_RS06190	+	1430999	1431610	-	CDS	44086685	product=hypothetical protein	-
FQU78_RS06195	+	1431786	1432249	tnpA	CDS	44086686	product=IS200/IS605-like element ISMma21 family transposase	GO:0006313,GO:0004803
FQU78_RS06200	+	1432336	1433076	-	CDS	44086687	product=hypothetical protein	-
FQU78_RS06205	-	1433270	1435318	brxL	CDS	44086688	product=protease Lon-related BREX system protein BrxL	GO:0008150,GO:0003674,GO:0005575
FQU78_RS06210	-	1435392	1438094	pglZ	CDS	44086689	product=BREX-1 system phosphatase PglZ type A	GO:0003824
FQU78_RS06215	-	1438318	1439703	-	CDS	44086690	product=ATP-binding protein	GO:0005524
FQU78_RS06220	+	1439982	1440227	-	CDS	44086691	product=type II toxin-antitoxin system HicB family antitoxin	-
FQU78_RS06225	+	1440196	1440423	-	CDS	44086692	product=type II toxin-antitoxin system HicA family toxin	GO:0003729
FQU78_RS06230	-	1440678	1441607	-	CDS	44086693	product=winged helix-turn-helix domain-containing protein	-
FQU78_RS06235	-	1442156	1442593	-	CDS	44086694	product=ATP-dependent DNA helicase	-
FQU78_RS06240	-	1442765	1443427	-	CDS	44086695	product=ATP-binding protein	-
FQU78_RS06245	-	1443445	1443588	-	CDS	44086696	product=ATP-dependent DNA helicase	-
FQU78_RS06250	-	1443585	1443746	-	CDS	44086697	product=putative DNA binding domain-containing protein	-
FQU78_RS06255	-	1443743	1447279	pglX	CDS	44086698	product=BREX-1 system adenine-specific DNA-methyltransferase PglX	GO:0006306,GO:0003677,GO:0008170
FQU78_RS06260	-	1447297	1450935	brxC	CDS	44086699	product=BREX system P-loop protein BrxC	-
FQU78_RS06265	-	1451059	1451631	-	CDS	44086700	product=DUF1788 domain-containing protein	-
FQU78_RS06270	+	1452648	1453463	-	CDS	44086701	product=IS5 family transposase	GO:0004803
FQU78_RS06275	-	1453483	1454859	-	CDS	44086702	product=glycosyltransferase	GO:0016757
FQU78_RS06280	-	1455038	1456099	-	CDS	44086703	product=glycosidase	-
FQU78_RS06285	-	1456125	1458506	-	CDS	44086704	product=glycosyltransferase family 4 protein	-
FQU78_RS06290	-	1459918	1461321	-	CDS	44086705	product=flippase	-
FQU78_RS06295	+	1463233	1463973	-	CDS	44086706	product=pentapeptide repeat-containing protein	-
FQU78_RS06300	+	1464471	1465586	-	CDS	44086707	product=tyrosine-type recombinase/integrase	GO:0006310,GO:0015074,GO:0003677
FQU78_RS06305	-	1465595	1466392	-	CDS	44086708	product=winged helix-turn-helix domain-containing protein	GO:0003677
FQU78_RS06310	+	1466849	1467013	-	CDS	44086709	product=hypothetical protein	-
FQU78_RS06315	+	1467094	1467261	-	CDS	44086710	product=hypothetical protein	-
FQU78_RS06320	+	1467262	1470345	-	CDS	44086711	product=phage/plasmid primase%2C P4 family	GO:0006260,GO:0003896
FQU78_RS06325	+	1470465	1470743	-	CDS	44086712	product=hypothetical protein	-
FQU78_RS06330	+	1470783	1471226	-	CDS	44086713	product=hypothetical protein	-
FQU78_RS06335	+	1471662	1473539	-	CDS	44086714	product=AAA domain-containing protein	-
FQU78_RS06340	-	1473546	1474706	-	CDS	44086715	product=GIY-YIG nuclease family protein	GO:0004518
FQU78_RS06345	-	1474681	1476633	-	CDS	44086716	product=DEAD/DEAH box helicase family protein	GO:0003677,GO:0005524,GO:0016787
FQU78_RS06350	-	1476635	1479337	-	CDS	44086717	product=DNA methyltransferase	-
FQU78_RS06355	-	1480011	1480352	-	CDS	44086718	product=hypothetical protein	-
FQU78_RS06360	+	1481319	1482236	-	CDS	44086719	product=hypothetical protein	-
FQU78_RS06365	-	1482581	1483798	cas1	CDS	44086720	product=CRISPR-associated endonuclease Cas1	GO:0043571,GO:0004520,GO:0046872
FQU78_RS06370	-	1483795	1484679	-	CDS	44086721	product=hypothetical protein	-
FQU78_RS06375	+	1484919	1485557	-	CDS	44086722	product=hypothetical protein	-
FQU78_RS06380	+	1485570	1485902	-	CDS	44086723	product=HNH endonuclease signature motif containing protein	GO:0004519
FQU78_RS06385	+	1486540	1488567	-	CDS	44086724	product=DNA polymerase	GO:0006260,GO:0000166,GO:0003677,GO:0003887
FQU78_RS06390	-	1488976	1489749	-	CDS	44086725	product=hypothetical protein	-
FQU78_RS06395	-	1490271	1490355	-	tRNA	44086726	product=tRNA-Leu
FQU78_RS06400	-	1490613	1491521	argF	CDS	44086727	product=ornithine carbamoyltransferase	GO:0042450,GO:0004585
FQU78_RS06405	-	1491690	1492991	purD	CDS	44086728	product=phosphoribosylamine--glycine ligase	GO:0006189,GO:0009152,GO:0004637
FQU78_RS06410	+	1493458	1493769	-	CDS	44086729	product=carboxymuconolactone decarboxylase family protein	GO:0051920
FQU78_RS06415	-	1493924	1494487	pyrE	CDS	44086730	product=orotate phosphoribosyltransferase	GO:0009220,GO:0004588
FQU78_RS06420	-	1494577	1495104	-	CDS	44086731	product=CDP-2%2C3-bis-(O-geranylgeranyl)-sn-glycerol synthase	-
FQU78_RS06425	+	1495384	1496373	-	CDS	44086732	product=cytochrome c-type biogenesis CcmF C-terminal domain-containing protein	-
FQU78_RS06430	+	1496434	1497495	ccsA	CDS	44086733	product=cytochrome c biogenesis protein CcsA	GO:0017004,GO:0020037
FQU78_RS06435	+	1498557	1498952	-	CDS	44086734	product=hypothetical protein	-
FQU78_RS06440	-	1499775	1499987	-	CDS	44086735	product=MoaD/ThiS family protein	-
FQU78_RS06445	-	1500600	1500671	-	tRNA	44086736	product=tRNA-Gly	-
FQU78_RS06450	-	1500684	1500758	-	tRNA	44086737	product=tRNA-Phe	-
FQU78_RS06455	-	1500816	1500889	-	tRNA	44086738	product=tRNA-Val	-
FQU78_RS06460	-	1500955	1501026	-	tRNA	44086739	product=tRNA-Gly	-
FQU78_RS06465	-	1501038	1501112	-	tRNA	44086740	product=tRNA-Phe	-
FQU78_RS06470	-	1501238	1501311	-	tRNA	44086741	product=tRNA-Val	-
FQU78_RS06475	+	1501860	1502468	-	CDS	44086742	product=MBL fold metallo-hydrolase	-
FQU78_RS06480	+	1502795	1504111	-	CDS	44086743	product=methanogenesis marker 16 metalloprotein	-
FQU78_RS06485	-	1504180	1505337	comE	CDS	44086744	product=sulfopyruvate decarboxylase subunit beta	-
FQU78_RS06490	-	1505466	1506716	-	CDS	44086745	product=cysteate synthase	GO:0003824,GO:0030170
FQU78_RS06495	-	1507041	1507499	-	CDS	44086746	product=hypothetical protein	-
FQU78_RS06500	+	1507692	1507901	-	CDS	44086747	product=zinc ribbon domain-containing protein	-
FQU78_RS06505	-	1508220	1508990	-	CDS	44086748	product=tetratricopeptide repeat protein	GO:0005515
FQU78_RS06510	+	1509218	1509658	-	CDS	44086749	product=hypothetical protein	-
FQU78_RS06515	-	1509666	1510430	-	CDS	44086750	product=tetratricopeptide repeat protein	-
FQU78_RS06520	+	1510880	1512949	lonB	CDS	44086751	product=ATP-dependent protease LonB	GO:0006508,GO:0004176
FQU78_RS06525	+	1512964	1514292	-	CDS	44086752	product=TldD/PmbA family protein	GO:0006508,GO:0008270
FQU78_RS06530	+	1514295	1515605	-	CDS	44086753	product=TldD/PmbA family protein	GO:0006508,GO:0008270
FQU78_RS06535	-	1515742	1516188	-	CDS	44086754	product=universal stress protein	GO:0032559
FQU78_RS06540	-	1516917	1517855	-	CDS	44086755	product=nucleoside recognition domain-containing protein	-
FQU78_RS06545	-	1517998	1518459	-	CDS	44086756	product=universal stress protein	GO:0032559
FQU78_RS06550	-	1518852	1519394	-	CDS	44086757	product=4Fe-4S dicluster domain-containing protein	-
FQU78_RS06555	-	1519410	1521284	cooS	CDS	44086758	product=anaerobic carbon-monoxide dehydrogenase catalytic subunit	GO:0018492
FQU78_RS06560	+	1521975	1522157	-	CDS	44086759	product=methytransferase partner Trm112	-
FQU78_RS06565	+	1522172	1522930	-	CDS	44086760	product=hypothetical protein	-
FQU78_RS06570	+	1523478	1525082	pyrG	CDS	44086761	product=CTP synthase (glutamine hydrolyzing)	GO:0009220,GO:0003883
FQU78_RS06575	-	1525510	1525725	-	CDS	44086762	product=hypothetical protein	-
FQU78_RS06580	+	1525820	1525957	-	CDS	44086763	product=hypothetical protein	-
FQU78_RS06585	+	1526371	1526955	-	CDS	44086764	product=DUF4013 domain-containing protein	-
FQU78_RS06590	+	1527308	1527742	-	CDS	44086765	product=MarR family transcriptional regulator	GO:0006355,GO:0003700
FQU78_RS06595	+	1527732	1529132	-	CDS	44086766	product=MATE family efflux transporter	GO:0006855,GO:0042910,GO:0016020
FQU78_RS06600	-	1529391	1530707	truD	CDS	44086767	product=tRNA pseudouridine(13) synthase TruD	GO:0031119,GO:0009982
FQU78_RS06605	-	1530688	1530987	-	CDS	44086768	product=hypothetical protein	-
FQU78_RS06610	-	1531125	1532360	-	CDS	44086769	product=transglutaminase family protein	-
FQU78_RS06615	-	1532482	1532829	pth2	CDS	44086770	product=peptidyl-tRNA hydrolase Pth2	-
FQU78_RS06620	-	1533103	1534077	mptN	CDS	44086771	product=tetrahydromethanopterin:alpha-L-glutamate ligase	GO:0036211,GO:0016879
FQU78_RS06625	-	1534212	1534601	nifU	CDS	44086772	product=Fe-S cluster assembly scaffold protein NifU	GO:0016226,GO:0005198
FQU78_RS06630	-	1534630	1535820	nifS	CDS	44086773	product=cysteine desulfurase NifS	GO:0006520,GO:0031071
FQU78_RS06635	+	1536057	1536458	-	CDS	44086774	product=CidA/LrgA family protein	-
FQU78_RS06640	+	1536460	1537176	-	CDS	44086775	product=LrgB family protein	GO:0016020
FQU78_RS06645	-	1537286	1537690	-	CDS	44086776	product=FxsA family protein	-
FQU78_RS06650	+	1538220	1538459	-	CDS	44086777	product=hypothetical protein	-
FQU78_RS06655	+	1539307	1540494	-	CDS	44086778	product=tetratricopeptide repeat protein	-
FQU78_RS06660	-	1540832	1541620	-	CDS	44086779	product=metallophosphoesterase	GO:0016787
FQU78_RS06665	+	1542179	1542532	-	CDS	44086780	product=hypothetical protein	-
FQU78_RS06675	-	1543929	1544639	-	CDS	44086782	product=DUF434 domain-containing protein	-
FQU78_RS06680	+	1544852	1545832	ala	CDS	44086783	product=alanine dehydrogenase	-
FQU78_RS06685	+	1546398	1546937	hdrC	CDS	44086784	product=CoB--CoM heterodisulfide reductase subunit C	-
FQU78_RS06690	+	1546969	1547952	hdrB	CDS	44086785	product=CoB--CoM heterodisulfide reductase subunit B	-
FQU78_RS06695	+	1548123	1551167	-	CDS	44086786	product=CoB--CoM heterodisulfide reductase iron-sulfur subunit A family protein	-
FQU78_RS06700	+	1551167	1551613	-	CDS	44086787	product=hydrogenase iron-sulfur subunit	-
FQU78_RS06705	+	1551616	1552845	-	CDS	44086788	product=Coenzyme F420 hydrogenase/dehydrogenase%2C beta subunit C-terminal domain	-
FQU78_RS06710	+	1552836	1554431	-	CDS	44086789	product=hypothetical protein	-
FQU78_RS06715	-	1554605	1555351	-	CDS	44086790	product=hypothetical protein	-
FQU78_RS06720	-	1556018	1557322	-	CDS	44086791	product=ISNCY family transposase	-
FQU78_RS06730	-	1558363	1559820	-	CDS	44086793	product=cobyric acid synthase	GO:0009236,GO:0003824
FQU78_RS06735	+	1560348	1561496	-	CDS	44086794	product=hypothetical protein	-
FQU78_RS06740	+	1561555	1562724	-	CDS	44086795	product=ABC transporter permease	-
FQU78_RS06745	+	1563789	1564010	-	CDS	44086796	product=hypothetical protein	-
FQU78_RS06750	+	1564652	1564858	-	CDS	44086797	product=hypothetical protein	-
FQU78_RS06755	+	1565231	1566106	-	CDS	44086798	product=EamA family transporter	GO:0016020
FQU78_RS06760	+	1566465	1567985	-	CDS	44086799	product=AMP phosphorylase	-
FQU78_RS06765	+	1568077	1568610	-	CDS	44086800	product=tRNA (cytidine(56)-2'-O)-methyltransferase	-
FQU78_RS06770	+	1568969	1569385	-	CDS	44086801	product=hypothetical protein	-
FQU78_RS06775	+	1569641	1570150	-	CDS	44086802	product=shikimate kinase	GO:0008652,GO:0009073,GO:0000287,GO:0004765,GO:0005524
FQU78_RS06780	+	1570586	1570864	-	CDS	44086803	product=ACT domain-containing protein	-
FQU78_RS06785	+	1570891	1572252	-	CDS	44086804	product=PFL family protein	-
FQU78_RS06790	+	1572712	1573866	-	CDS	44086805	product=hypothetical protein	-
FQU78_RS06795	-	1574018	1574914	-	CDS	44086806	product=hypothetical protein	-
FQU78_RS06800	+	1575477	1576037	-	CDS	44086807	product=phosphoribosyltransferase	-
FQU78_RS06805	-	1576495	1577205	-	CDS	44086808	product=metallophosphoesterase	-
FQU78_RS06810	-	1577859	1578119	-	CDS	44086809	product=hypothetical protein	-
FQU78_RS06815	-	1578346	1578756	-	CDS	44086810	product=cupredoxin domain-containing protein	-
FQU78_RS06820	-	1578867	1579988	-	CDS	44086811	product=RNA-guided endonuclease TnpB family protein	GO:0004803
FQU78_RS06825	-	1579989	1580399	tnpA	CDS	44086812	product=IS200/IS605-like element ISMma22 family transposase	GO:0006313,GO:0004803
FQU78_RS06830	+	1580932	1582266	aspS	CDS	44086813	product=aspartate--tRNA(Asn) ligase	GO:0006422,GO:0000166,GO:0003676,GO:0004815,GO:0005524
FQU78_RS06835	+	1582379	1583083	rpiA	CDS	44086814	product=ribose 5-phosphate isomerase A	GO:0006098,GO:0004751
FQU78_RS06840	+	1583560	1585197	thsA	CDS	44086815	product=thermosome subunit alpha	GO:0016887,GO:0140662
FQU78_RS06845	-	1585458	1586126	-	CDS	44086816	product=DUF2119 domain-containing protein	-
FQU78_RS06850	-	1586143	1586835	-	CDS	44086817	product=S4 domain-containing protein	GO:0003723
FQU78_RS06855	+	1587257	1588192	-	CDS	44086818	product=bile acid:sodium symporter family protein	GO:0015293
FQU78_RS06860	+	1588749	1590461	-	CDS	44086819	product=hydantoinase/oxoprolinase family protein	-
FQU78_RS06865	+	1590458	1592002	-	CDS	44086820	product=histone deacetylase	-
FQU78_RS06870	+	1592655	1595750	-	CDS	44086821	product=NosD domain-containing protein	-
FQU78_RS06875	+	1596311	1598317	-	CDS	44086822	product=NosD domain-containing protein	-
FQU78_RS06880	+	1598906	1600270	-	CDS	44086823	product=NosD domain-containing protein	-
FQU78_RS06885	+	1600436	1601101	-	CDS	44086824	product=class I SAM-dependent methyltransferase	GO:0008168,GO:0008757
FQU78_RS06890	-	1601363	1601647	-	CDS	44086825	product=hypothetical protein	-
FQU78_RS06895	-	1601780	1602178	-	CDS	44086826	product=molybdopterin dinucleotide binding domain-containing protein	GO:0016491,GO:0043546
FQU78_RS06900	-	1602178	1603422	-	CDS	44086827	product=formylmethanofuran dehydrogenase subunit B	-
FQU78_RS06905	-	1603432	1603896	-	CDS	44086828	product=(Fe-S)-binding protein	GO:0051536
FQU78_RS06910	-	1604370	1604651	-	CDS	44086829	product=ferredoxin-thioredoxin reductase catalytic domain-containing protein	GO:0016730
FQU78_RS06915	+	1605473	1607854	hdrA2	CDS	44086830	product=CoB-CoM heterodisulfide reductase HdrA2	-
FQU78_RS06920	+	1607851	1609353	-	CDS	44086831	product=4Fe-4S dicluster domain-containing protein	-
FQU78_RS06925	-	1609711	1610181	-	CDS	44086832	product=universal stress protein	GO:0005524
FQU78_RS06930	-	1610905	1611321	-	CDS	44086833	product=nuclear transport factor 2 family protein	-
FQU78_RS06935	+	1612060	1613961	gatE	CDS	44086834	product=Glu-tRNA(Gln) amidotransferase subunit GatE	-
FQU78_RS06940	+	1614557	1614952	-	CDS	44086835	product=response regulator	GO:0000160,GO:0000156
FQU78_RS06945	+	1615740	1617218	-	CDS	44086836	product=aldehyde dehydrogenase family protein	GO:0016491
FQU78_RS06950	+	1617239	1618648	-	CDS	44086837	product=aspartate aminotransferase family protein	-
FQU78_RS06955	-	1619241	1619735	-	CDS	44086838	product=hypothetical protein	-
FQU78_RS06960	-	1619830	1620912	-	CDS	44086839	product=ankyrin repeat domain-containing protein	GO:0005515
FQU78_RS06965	+	1621201	1621611	tnpA	CDS	44086840	product=IS200/IS605-like element ISMma22 family transposase	GO:0006313,GO:0004803
FQU78_RS06970	+	1621612	1622733	-	CDS	44086841	product=RNA-guided endonuclease TnpB family protein	GO:0004803
FQU78_RS06975	-	1622880	1623722	-	CDS	44086842	product=tetratricopeptide repeat protein	-
FQU78_RS06980	+	1624405	1626960	-	CDS	44086843	product=NosD domain-containing protein	-
FQU78_RS06985	+	1627018	1627176	-	CDS	44086844	product=hypothetical protein	-
FQU78_RS06990	-	1627271	1628191	-	CDS	44086845	product=glycine betaine ABC transporter substrate-binding protein	-
FQU78_RS06995	-	1628365	1629195	-	CDS	44086846	product=proline/glycine betaine ABC transporter permease	-
FQU78_RS07000	-	1629192	1630544	-	CDS	44086847	product=glycine betaine/L-proline ABC transporter ATP-binding protein	-
FQU78_RS07005	+	1631595	1632701	carA	CDS	44086848	product=glutamine-hydrolyzing carbamoyl-phosphate synthase small subunit	GO:0009220,GO:0004088,GO:0005951
FQU78_RS07010	+	1632701	1635922	carB	CDS	44086849	product=carbamoyl-phosphate synthase large subunit	GO:0006807,GO:0005524,GO:0046872
FQU78_RS07015	+	1636347	1637531	-	CDS	44086850	product=argininosuccinate synthase	-
FQU78_RS07020	-	1637786	1639801	-	CDS	44086851	product=HEPN domain-containing protein	-
FQU78_RS07025	+	1640113	1642929	-	CDS	44086852	product=HEAT repeat domain-containing protein	GO:0005515
FQU78_RS07030	+	1643216	1644298	-	CDS	44086853	product=hypothetical protein	-
FQU78_RS07035	+	1644798	1645145	-	CDS	44086854	product=hypothetical protein	-
FQU78_RS07040	+	1645650	1645997	-	CDS	44086855	product=hypothetical protein	-
FQU78_RS07045	+	1646345	1646890	-	CDS	44086856	product=DUF6398 domain-containing protein	-
FQU78_RS07055	-	1647751	1648110	-	CDS	44086858	product=DUF6516 family protein	-
FQU78_RS07060	-	1648107	1648427	-	CDS	44086859	product=hypothetical protein	-
FQU78_RS07065	-	1648635	1648859	-	CDS	44086860	product=type II toxin-antitoxin system HicA family toxin	GO:0003729
FQU78_RS07070	-	1648860	1649132	-	CDS	44086861	product=type II toxin-antitoxin system HicB family antitoxin	-
FQU78_RS07075	-	1649631	1649816	-	CDS	44086862	product=CxxC-x17-CxxC domain-containing protein	-
FQU78_RS07080	+	1650435	1651520	-	CDS	44086863	product=HEAT repeat domain-containing protein	-
FQU78_RS07085	+	1651840	1653135	-	CDS	44086864	product=ATP-binding protein	GO:0005524
FQU78_RS07090	-	1653680	1653877	-	CDS	44086865	product=CxxC-x17-CxxC domain-containing protein	-
FQU78_RS07095	+	1655236	1656057	-	CDS	44086866	product=methyltransferase domain-containing protein	-
FQU78_RS07100	-	1656737	1657090	eif1A	CDS	44086867	product=translation initiation factor eIF-1A	GO:0006413,GO:0003743
FQU78_RS07105	-	1657315	1657497	-	CDS	44086868	product=CxxC-x17-CxxC domain-containing protein	-
FQU78_RS07110	-	1658041	1658229	-	CDS	44086869	product=CxxC-x17-CxxC domain-containing protein	-
FQU78_RS07115	+	1658485	1659072	-	CDS	44086870	product=class I SAM-dependent methyltransferase	GO:0008168,GO:1904047
FQU78_RS07120	-	1659230	1659925	-	CDS	44086871	product=undecaprenyl diphosphate synthase family protein	-
FQU78_RS07125	-	1660141	1660632	-	CDS	44086872	product=hypothetical protein	-
FQU78_RS07130	-	1660977	1661342	-	CDS	44086873	product=DUF1428 domain-containing protein	-
FQU78_RS07135	-	1661799	1661975	-	CDS	44086874	product=molecular chaperone DnaJ	-
FQU78_RS07140	-	1662604	1663011	-	CDS	44086875	product=DUF1699 family protein	-
FQU78_RS07145	+	1664081	1664701	-	CDS	44086876	product=DUF998 domain-containing protein	-
FQU78_RS07155	+	1666311	1667603	-	CDS	44086878	product=TIGR00341 family protein	-
FQU78_RS07160	-	1667688	1668299	-	CDS	44086879	product=ABC transporter ATP-binding protein	GO:0005524,GO:0016887,GO:0042626,GO:0140359
FQU78_RS07165	-	1668289	1669266	-	CDS	44086880	product=ABC transporter ATP-binding protein	GO:0005524,GO:0016887,GO:0042626,GO:0140359
FQU78_RS07170	-	1669302	1670159	-	CDS	44086881	product=ABC transporter permease	GO:0042626,GO:0140359
FQU78_RS07175	-	1670182	1670742	-	CDS	44086882	product=ABC transporter permease	GO:0055085
FQU78_RS07180	+	1670836	1672041	-	CDS	44086883	product=ISH3-like element ISMma1 family transposase	GO:0006313,GO:0004803
FQU78_RS07185	-	1672251	1672676	-	CDS	44086884	product=ABC transporter permease	GO:0055085
FQU78_RS07190	-	1673006	1674685	-	CDS	44086885	product=ABC transporter substrate-binding protein	-
FQU78_RS07195	-	1675165	1676943	-	CDS	44086886	product=ABC transporter substrate-binding protein	-
FQU78_RS07200	+	1677382	1678158	-	CDS	44086887	product=N-acetyltransferase	-
FQU78_RS07205	-	1678325	1678822	-	CDS	44086888	product=stage III sporulation protein AH	-
FQU78_RS07210	+	1688605	1689729	-	CDS	44086889	product=reverse transcriptase domain-containing protein	-
FQU78_RS07215	+	1690181	1690768	-	CDS	44086890	product=hypothetical protein	-
FQU78_RS07220	+	1690772	1692517	-	CDS	44086891	product=hypothetical protein	-
FQU78_RS07225	+	1692504	1693169	-	CDS	44086892	product=RAMP superfamily CRISPR-associated protein	-
FQU78_RS07230	+	1693171	1694907	-	CDS	44086893	product=hypothetical protein	-
FQU78_RS07235	+	1694907	1696343	-	CDS	44086894	product=RAMP superfamily CRISPR-associated protein	-
FQU78_RS07240	+	1696340	1697047	csx19	CDS	44086895	product=CRISPR-associated protein Csx19	-
FQU78_RS07245	+	1697053	1698918	-	CDS	44086896	product=TIGR03986 family CRISPR-associated RAMP protein	-
FQU78_RS07250	+	1698981	1699679	-	CDS	44086897	product=CRISPR-associated endonuclease Cas6	-
FQU78_RS07255	+	1699716	1700006	crn3	CDS	44086898	product=CRISPR-associated ring nuclease Crn3/Csx3	GO:0043571,GO:0003674
FQU78_RS07260	+	1700171	1700818	-	CDS	44086899	product=hypothetical protein	-
FQU78_RS07265	+	1703598	1704512	-	CDS	44086900	product=SEC-C metal-binding domain-containing protein	GO:0046872
FQU78_RS07270	+	1705083	1705649	-	CDS	44086901	product=plasmid pRiA4b ORF-3 family protein	-
FQU78_RS07280	+	1706909	1707073	-	CDS	44086903	product=hypothetical protein	-
FQU78_RS07285	-	1707516	1707965	-	CDS	44086904	product=hypothetical protein	-
FQU78_RS07290	+	1708245	1708727	-	CDS	44086905	product=hydrolase	-
FQU78_RS07295	-	1709404	1709751	-	CDS	44086906	product=hypothetical protein	-
FQU78_RS07300	-	1710171	1711424	-	CDS	44086907	product=tetratricopeptide repeat protein	-
FQU78_RS07305	+	1711790	1711990	-	CDS	44086908	product=hypothetical protein	-
FQU78_RS07310	-	1712755	1713642	-	CDS	44086909	product=hypothetical protein	-
FQU78_RS07315	-	1714178	1715011	-	CDS	44086910	product=hypothetical protein	-
FQU78_RS07320	-	1715172	1715999	-	CDS	44086911	product=hypothetical protein	-
FQU78_RS07325	+	1716587	1716832	-	CDS	44086912	product=DUF2769 domain-containing protein	-
FQU78_RS07330	-	1716964	1718340	-	CDS	44086913	product=monomethylamine:corrinoid methyltransferase	GO:0008168
FQU78_RS07335	-	1718360	1719016	-	CDS	44086914	product=methyltransferase cognate corrinoid protein	-
FQU78_RS07340	-	1719309	1719641	-	CDS	44086915	product=hypothetical protein	-
FQU78_RS07345	-	1719720	1720070	-	CDS	44086916	product=Rieske (2Fe-2S) protein	-
FQU78_RS07350	-	1720442	1721896	-	CDS	44086917	product=NAD(P)/FAD-dependent oxidoreductase	GO:0016491
FQU78_RS07355	+	1722552	1723604	-	CDS	44086918	product=tetratricopeptide repeat protein	-
FQU78_RS07360	+	1723779	1724429	-	CDS	44086919	product=HAD family hydrolase	GO:0016787
FQU78_RS07365	+	1724659	1725363	-	CDS	44086920	product=type 1 glutamine amidotransferase	GO:0016787
FQU78_RS07370	+	1725449	1725874	-	CDS	44086921	product=hypothetical protein	-
FQU78_RS07375	+	1726377	1726895	-	CDS	44086922	product=4Fe-4S binding protein	-
FQU78_RS07380	+	1726892	1728658	-	CDS	44086923	product=aldehyde ferredoxin oxidoreductase family protein	-
FQU78_RS07385	-	1728882	1730363	-	CDS	44086924	product=dicarboxylate/amino acid:cation symporter	-
FQU78_RS07390	-	1730368	1731141	-	CDS	44086925		-
FQU78_RS07395	+	1731230	1732687	-	CDS	44086926	product=IS66 family transposase	GO:0004803
FQU78_RS07400	-	1732744	1732896	-	CDS	44086927		-
FQU78_RS07405	-	1732893	1733090	-	CDS	44086928	product=hypothetical protein	-
FQU78_RS07410	-	1734153	1735610	-	CDS	44086929	product=IS66 family transposase	GO:0004803
FQU78_RS07415	+	1735701	1736609	-	CDS	44086930	product=ABC transporter ATP-binding protein	GO:0005524,GO:0016887,GO:0042626,GO:0140359
FQU78_RS07420	+	1736602	1737588	-	CDS	44086931	product=ABC transporter ATP-binding protein	GO:0005524,GO:0016887,GO:0042626,GO:0140359
FQU78_RS07425	+	1737654	1739252	-	CDS	44086932	product=ABC transporter substrate-binding protein	-
FQU78_RS07430	+	1739325	1740269	nikB	CDS	44086933	product=nickel ABC transporter permease	GO:0140359,GO:0043190
FQU78_RS07435	+	1740253	1741086	nikC	CDS	44086934	product=nickel transporter permease	GO:0140359,GO:0043190
FQU78_RS07440	+	1741155	1742468	-	CDS	44086935	product=MFS transporter	GO:0055085,GO:0022857
FQU78_RS07445	-	1742701	1746252	-	CDS	44086936	product=NosD domain-containing protein	-
FQU78_RS07450	+	1746869	1747387	-	CDS	44086937	product=NUDIX domain-containing protein	GO:0016787
FQU78_RS07455	-	1747603	1747899	-	CDS	44086938	product=hypothetical protein	-
FQU78_RS07465	-	1748859	1749269	-	CDS	44086940	product=hypothetical protein	-
FQU78_RS07470	+	1749508	1750188	-	CDS	44086941	product=phosphoribosylanthranilate isomerase	-
FQU78_RS07475	-	1750479	1750874	-	CDS	44086942	product=DUF6326 family protein	-
FQU78_RS07480	+	1751229	1752017	-	CDS	44086943	product=HNH endonuclease	GO:0003676,GO:0004519,GO:0008270
FQU78_RS07485	-	1752326	1752736	-	CDS	44086944	product=N-acetyltransferase	GO:0008080
FQU78_RS07490	+	1752952	1753581	-	CDS	44086945	product=DJ-1/PfpI family protein	GO:0016829
FQU78_RS07495	-	1753625	1754443	-	CDS	44086946	product=nitroreductase family protein	-
FQU78_RS07500	-	1754604	1755323	-	CDS	44086947	product=alpha/beta hydrolase	GO:0016787
FQU78_RS07505	+	1755615	1756145	-	CDS	44086948	product=RimK/LysX family protein	-
FQU78_RS07510	-	1756335	1757180	-	CDS	44086949	product=hypothetical protein	-
FQU78_RS07515	-	1757886	1760069	-	CDS	44086950	product=DEAD/DEAH box helicase	GO:0003676,GO:0004386,GO:0005524
FQU78_RS07520	-	1760613	1762517	-	CDS	44086951	product=threonine--tRNA ligase	-
FQU78_RS07525	-	1762788	1763888	-	CDS	44086952	product=AI-2E family transporter	GO:1905887,GO:0015562
FQU78_RS07530	-	1764516	1765094	-	CDS	44086953	product=hypothetical protein	-
FQU78_RS07535	-	1765834	1768050	-	CDS	44086954	product=phosphoadenosine phosphosulfate reductase family protein	GO:0003824
FQU78_RS07540	+	1768476	1769747	-	CDS	44086955	product=NAD(P)/FAD-dependent oxidoreductase	GO:0016491
FQU78_RS07555	+	1771179	1771340	-	CDS	44086958	product=rubredoxin	-
FQU78_RS07560	-	1771421	1771612	-	CDS	44086959	product=hypothetical protein	-
FQU78_RS07565	+	1772034	1774805	-	CDS	44086960	product=PAS domain S-box protein	-
FQU78_RS07570	-	1774916	1775932	-	CDS	44086961	product=restriction endonuclease	GO:0003677,GO:0004519
FQU78_RS07575	-	1776181	1777053	-	CDS	44086962	product=epoxyqueuosine reductase	GO:0008033,GO:0008616,GO:0046872,GO:0051539,GO:0052693
FQU78_RS07580	+	1777209	1777532	-	CDS	44086963	product=DsrE family protein	-
FQU78_RS07585	+	1778596	1781583	uvrA	CDS	44086964	product=excinuclease ABC subunit UvrA	GO:0006289,GO:0003677,GO:0005524,GO:0016887
FQU78_RS07590	+	1781775	1783346	uvrC	CDS	44086965	product=excinuclease ABC subunit UvrC	GO:0006289,GO:0009381,GO:0009380
FQU78_RS07595	+	1783429	1785441	uvrB	CDS	44086966	product=excinuclease ABC subunit UvrB	GO:0006289,GO:0003677,GO:0005515,GO:0005524,GO:0016787,GO:0016887,GO:0009380
FQU78_RS07600	-	1785552	1786139	-	CDS	44086967	product=flavin reductase family protein	GO:0010181,GO:0016646
FQU78_RS07605	+	1787266	1787898	-	CDS	44086968	product=PEF-CTERM sorting domain-containing protein	-
FQU78_RS07610	-	1788144	1788389	-	CDS	44086969	product=DUF5683 domain-containing protein	-
FQU78_RS07615	-	1788503	1788874	-	CDS	44086970	product=hypothetical protein	-
FQU78_RS07620	-	1789000	1790178	-	CDS	44086971	product=metallophosphoesterase	-
FQU78_RS07625	-	1790367	1791491	-	CDS	44086972	product=TIGR04083 family peptide-modifying radical SAM enzyme	-
FQU78_RS07630	-	1791783	1792208	-	CDS	44086973	product=inorganic diphosphatase	GO:0006796,GO:0000287,GO:0004427,GO:0005737
FQU78_RS07635	+	1792459	1794399	-	CDS	44086974	product=ATP-dependent DNA helicase	GO:0003677,GO:0004386,GO:0005524
FQU78_RS07640	+	1794660	1795508	-	CDS	44086975	product=class I SAM-dependent methyltransferase family protein	-
FQU78_RS07645	-	1795538	1798636	-	CDS	44086976	product=TaqI-like C-terminal specificity domain-containing protein	-
FQU78_RS07650	-	1799059	1800507	-	CDS	44086977	product=dihydrolipoyl dehydrogenase	-
FQU78_RS07655	+	1800946	1802307	-	CDS	44086978	product=TIGR00297 family protein	-
FQU78_RS07660	+	1802501	1803043	-	CDS	44086979	product=DJ-1/PfpI family protein	-
FQU78_RS07665	+	1803190	1804866	-	CDS	44086980	product=SagB/ThcOx family dehydrogenase	-
FQU78_RS07670	-	1804959	1806266	-	CDS	44086981	product=hemolysin family protein	GO:0016020
FQU78_RS07675	-	1806386	1807510	-	CDS	44086982	product=CNNM domain-containing protein	-
FQU78_RS07680	-	1808150	1808437	-	CDS	44086983	product=hypothetical protein	-
FQU78_RS07685	-	1808550	1808828	-	CDS	44086984	product=hypothetical protein	-
FQU78_RS07690	+	1809262	1810740	-	CDS	44086985	product=MFS transporter	-
FQU78_RS07695	+	1810934	1811236	-	CDS	44086986	product=glutaredoxin family protein	GO:0015036
FQU78_RS07700	+	1811249	1811794	-	CDS	44086987	product=ferredoxin-thioredoxin reductase catalytic domain-containing protein	GO:0016730
FQU78_RS07705	+	1812564	1813214	-	CDS	44086988	product=serine O-acetyltransferase	GO:0006535,GO:0009001
FQU78_RS07710	+	1813413	1813922	-	CDS	44086989	product=nitroreductase family protein	-
FQU78_RS07715	+	1814158	1815216	-	CDS	44086990	product=polymer-forming cytoskeletal protein	-
FQU78_RS07720	+	1815737	1816078	-	CDS	44086991	product=hypothetical protein	-
FQU78_RS07725	-	1816344	1816807	tnpA	CDS	44086992	product=IS200/IS605-like element ISMma21 family transposase	GO:0006313,GO:0004803
FQU78_RS07730	+	1818286	1819491	-	CDS	44086993	product=ISH3-like element ISMma1 family transposase	GO:0006313,GO:0004803
FQU78_RS07735	-	1819738	1820619	-	CDS	44086994	product=4Fe-4S binding protein	-
FQU78_RS07740	-	1820696	1821034	-	CDS	44086995	product=branched-chain amino acid transporter permease	-
FQU78_RS07745	-	1821100	1821834	-	CDS	44086996	product=AzlC family ABC transporter permease	GO:0006865,GO:0016020,GO:1902495
FQU78_RS07750	+	1822214	1823170	-	CDS	44086997	product=mechanosensitive ion channel	GO:0055085,GO:0016020
FQU78_RS07755	+	1823366	1823881	-	CDS	44086998	product=DUF421 domain-containing protein	-
FQU78_RS07760	-	1823963	1824889	-	CDS	44086999	product=mechanosensitive ion channel	GO:0055085,GO:0016020
FQU78_RS07765	-	1824890	1825939	-	CDS	44087000	product=hypothetical protein	-
FQU78_RS07770	+	1826236	1826739	-	CDS	44087001	product=Holliday junction resolvase-like protein	-
FQU78_RS07775	-	1826930	1828150	-	CDS	44087002	product=hypothetical protein	-
FQU78_RS07780	-	1828922	1829263	-	CDS	44087003	product=hypothetical protein	-
FQU78_RS07785	-	1829790	1830962	-	CDS	44087004	partial=true	GO:0006313,GO:0003677,GO:0004803
FQU78_RS07790	+	1831669	1833828	-	CDS	44087005	product=tetratricopeptide repeat protein	-
FQU78_RS07795	-	1834868	1836256	-	CDS	44087006	product=radical SAM protein	GO:0003824,GO:0051536
FQU78_RS07800	-	1836253	1836597	-	CDS	44087007	product=hypothetical protein	-
FQU78_RS07805	-	1837188	1837739	-	CDS	44087008	product=DUF308 domain-containing protein	-
FQU78_RS07810	-	1838179	1838901	thiE	CDS	44087009	product=thiamine phosphate synthase	GO:0009228,GO:0004789
FQU78_RS07815	-	1839142	1839927	thiM	CDS	44087010	product=hydroxyethylthiazole kinase	GO:0009228,GO:0004417
FQU78_RS07820	+	1840170	1840460	-	CDS	44087011	product=helix-turn-helix transcriptional regulator	GO:0003677
FQU78_RS07825	-	1841191	1841421	-	CDS	44087012	product=hypothetical protein	-
FQU78_RS07830	-	1841745	1842434	-	CDS	44087013	product=TIGR00153 family protein	-
FQU78_RS07835	-	1842434	1843459	-	CDS	44087014	product=inorganic phosphate transporter	-
FQU78_RS07840	-	1843468	1843623	-	CDS	44087015	product=hypothetical protein	-
FQU78_RS07845	+	1844316	1844749	-	CDS	44087016	product=IS630-like element ISMma9 family transposase	GO:0006313,GO:0004803
FQU78_RS07845	+	1844748	1845447	-	CDS	44087016	product=IS630-like element ISMma9 family transposase	GO:0006313,GO:0004803
FQU78_RS07850	-	1845688	1846155	-	CDS	44087017	product=phosphoribosyltransferase family protein	GO:0009116
FQU78_RS07855	-	1846290	1847000	-	CDS	44087018	product=SDR family oxidoreductase	GO:0016491
FQU78_RS07860	-	1847176	1848012	-	CDS	44087019	product=ABC transporter permease	GO:0140359,GO:0016020
FQU78_RS07865	-	1848015	1849001	-	CDS	44087020	product=ATP-binding cassette domain-containing protein	GO:0005524
FQU78_RS07870	+	1849250	1849612	-	CDS	44087021	product=STAS/SEC14 domain-containing protein	-
FQU78_RS07875	-	1849747	1850970	-	CDS	44087022	product=ATP-grasp domain-containing protein	-
FQU78_RS07880	-	1851095	1852540	-	CDS	44087023	product=flippase	-
FQU78_RS07885	+	1852745	1853653	-	CDS	44087024	product=glycosyltransferase family 2 protein	GO:0016757
FQU78_RS07890	+	1853954	1854316	-	CDS	44087025	product=dioxygenase	-
FQU78_RS07895	+	1854575	1854901	-	CDS	44087026	product=hypothetical protein	-
FQU78_RS07900	+	1855827	1856681	-	CDS	44087027	product=winged helix DNA-binding protein	-
FQU78_RS07905	-	1857001	1857390	-	CDS	44087028	product=hypothetical protein	-
FQU78_RS07910	+	1858187	1859035	-	CDS	44087029	product=EFR1 family ferrodoxin	-
FQU78_RS07915	-	1859181	1860803	hcp	CDS	44087030	product=hydroxylamine reductase	GO:0016661,GO:0051536
FQU78_RS07920	+	1861369	1862949	ppcA	CDS	44087031	product=phosphoenolpyruvate carboxylase	GO:0008964
FQU78_RS07925	-	1863590	1864361	-	CDS	44087032	product=cation diffusion facilitator family transporter	GO:0008324
FQU78_RS07930	-	1864566	1865540	-	CDS	44087033	product=AEC family transporter	GO:0055085
FQU78_RS07935	-	1865679	1866071	-	CDS	44087034	product=metalloregulator ArsR/SmtB family transcription factor	GO:0006355,GO:0003677,GO:0003700
FQU78_RS07940	-	1866223	1866381	-	CDS	44087035	product=hypothetical protein	-
FQU78_RS07945	-	1866393	1869011	-	CDS	44087036	product=DUF3656 domain-containing protein	-
FQU78_RS07950	+	1869869	1870231	-	CDS	44087037	product=response regulator	-
FQU78_RS07955	+	1870281	1872959	-	CDS	44087038	product=response regulator	GO:0000160
FQU78_RS07960	+	1873897	1875390	-	CDS	44087039	product=MATE family efflux transporter	GO:0006855,GO:0042910,GO:0016020
FQU78_RS07965	+	1876092	1877372	-	CDS	44087040	product=lectin like domain-containing protein	-
FQU78_RS07970	+	1877375	1878664	-	CDS	44087041	product=site-specific integrase	GO:0006310,GO:0015074,GO:0003677
FQU78_RS07975	-	1878984	1879310	-	CDS	44087042	product=hypothetical protein	-
FQU78_RS07980	+	1879832	1879999	-	CDS	44087043	product=hypothetical protein	-
FQU78_RS07985	+	1880001	1880213	-	CDS	44087044	product=hypothetical protein	-
FQU78_RS07990	+	1880230	1880574	-	CDS	44087045	product=hypothetical protein	-
FQU78_RS07995	+	1880577	1882349	-	CDS	44087046	product=DNA primase family protein	GO:0006260,GO:0003896
FQU78_RS08000	+	1883184	1884026	-	CDS	44087047	product=hypothetical protein	-
FQU78_RS08005	-	1884186	1884500	-	CDS	44087048	product=hypothetical protein	-
FQU78_RS08010	+	1884942	1885847	-	CDS	44087049	product=hypothetical protein	-
FQU78_RS08015	+	1885848	1886576	-	CDS	44087050	product=ParB/RepB/Spo0J family partition protein	-
FQU78_RS08020	+	1886577	1886783	-	CDS	44087051	product=hypothetical protein	-
FQU78_RS08025	-	1887240	1888049	-	CDS	44087052	product=ion channel	-
FQU78_RS08030	-	1888064	1888318	-	CDS	44087053	product=hypothetical protein	-
FQU78_RS08035	+	1889771	1891081	-	CDS	44087054	product=hypothetical protein	-
FQU78_RS08040	+	1891071	1891406	-	CDS	44087055	product=SOS response-associated peptidase family protein	GO:0006974,GO:0018142,GO:0003697
FQU78_RS08045	-	1892823	1893335	-	CDS	44087056	product=hypothetical protein	-
FQU78_RS08050	+	1893600	1893926	-	CDS	44087057	product=hypothetical protein	-
FQU78_RS08055	-	1894314	1895183	-	CDS	44087058	product=DUF1638 domain-containing protein	-
FQU78_RS08060	+	1895488	1896726	-	CDS	44087059	product=DUF4062 domain-containing protein	-
FQU78_RS08065	+	1897225	1899873	-	CDS	44087060	product=tetratricopeptide repeat protein	GO:0005515
FQU78_RS08070	-	1900335	1901465	-	CDS	44087061	product=hypothetical protein	-
FQU78_RS08075	+	1901839	1903353	-	CDS	44087062	product=type I restriction-modification system subunit M	GO:0006306,GO:0009307,GO:0009007,GO:0015666
FQU78_RS08080	+	1903343	1904656	-	CDS	44087063	product=restriction endonuclease subunit S	GO:0006304,GO:0003677
FQU78_RS08085	+	1904656	1907724	-	CDS	44087064	product=HsdR family type I site-specific deoxyribonuclease	GO:0009307,GO:0009035,GO:0019812
FQU78_RS08090	+	1907747	1908475	-	CDS	44087065	product=SprT family zinc-dependent metalloprotease	GO:0006508,GO:0008237,GO:0046872
FQU78_RS08095	-	1908566	1909975	-	CDS	44087066	product=hypothetical protein	-
FQU78_RS08100	-	1911045	1912466	-	CDS	44087067	product=hypothetical protein	-
FQU78_RS08105	+	1912558	1912911	-	CDS	44087068	product=hypothetical protein	-
FQU78_RS08110	+	1913007	1913414	-	CDS	44087069	product=hypothetical protein	-
FQU78_RS08115	+	1913793	1914641	-	CDS	44087070	product=hypothetical protein	-
FQU78_RS08120	+	1914703	1915257	-	CDS	44087071	product=hypothetical protein	-
FQU78_RS08125	+	1915718	1916791	-	CDS	44087072	product=hypothetical protein	-
FQU78_RS08130	+	1917050	1917724	-	CDS	44087073	product=tyrosine-type recombinase/integrase	GO:0006310,GO:0015074,GO:0003677
FQU78_RS08135	+	1918237	1920969	-	CDS	44087074	product=HEAT repeat domain-containing protein	-
FQU78_RS08140	+	1921526	1922146	-	CDS	44087075	product=radical SAM protein	GO:0003824,GO:0051539,GO:1904047
FQU78_RS08145	-	1922148	1923242	-	CDS	44087076	product=three-Cys-motif partner protein TcmP	-
FQU78_RS08150	+	1925181	1925897	-	CDS	44087077	product=PKD domain-containing protein	-
FQU78_RS08155	+	1926233	1928815	mprF	CDS	44087078	product=bifunctional lysylphosphatidylglycerol flippase/synthetase MprF	-
FQU78_RS08160	-	1928822	1929541	-	CDS	44087079	product=type 1 glutamine amidotransferase	-
FQU78_RS08165	+	1929724	1929912	-	CDS	44087080	product=hypothetical protein	-
FQU78_RS08170	-	1930141	1931076	-	CDS	44087081	product=DMT family transporter	GO:0055085,GO:0005215
FQU78_RS08175	+	1931130	1932611	-	CDS	44087082	product=alpha/beta fold hydrolase	-
FQU78_RS08180	-	1932845	1933255	-	CDS	44087083	product=hypothetical protein	-
FQU78_RS08185	-	1933267	1933452	-	CDS	44087084	product=hypothetical protein	-
FQU78_RS08190	-	1933457	1933741	-	CDS	44087085	product=hypothetical protein	-
FQU78_RS08195	+	1934407	1934874	-	CDS	44087086	product=MarR family transcriptional regulator	GO:0003677,GO:0003700
FQU78_RS08200	+	1934899	1936320	-	CDS	44087087	product=MATE family efflux transporter	GO:0006855,GO:0042910,GO:0016020
FQU78_RS08205	-	1936837	1937259	-	CDS	44087088	product=DUF3147 family protein	-
FQU78_RS08210	-	1937249	1937428	-	CDS	44087089	product=hypothetical protein	-
FQU78_RS08215	-	1937419	1937775	-	CDS	44087090	product=DUF3147 family protein	-
FQU78_RS08220	-	1937880	1938773	-	CDS	44087091	product=D-aminoacyl-tRNA deacylase	-
FQU78_RS08225	-	1938900	1939751	-	CDS	44087092	product=ion transporter	-
FQU78_RS08230	-	1940086	1941606	-	CDS	44087093	product=glutamine synthetase family protein	GO:0006542,GO:0004356,GO:0005524
FQU78_RS08235	+	1942007	1943188	-	CDS	44087094	product=FprA family A-type flavoprotein	-
FQU78_RS08240	+	1943484	1944764	-	CDS	44087095	product=APC family permease	GO:0022857,GO:0016020
FQU78_RS08245	+	1945474	1946646	-	CDS	44087096	product=type III PLP-dependent enzyme	-
FQU78_RS08250	-	1948482	1949927	-	CDS	44087097	product=2-oxoacid:acceptor oxidoreductase family protein	GO:0016903
FQU78_RS08255	-	1949930	1950985	-	CDS	44087098	product=3-methyl-2-oxobutanoate dehydrogenase subunit VorB	-
FQU78_RS08260	-	1951005	1951253	-	CDS	44087099	product=ferredoxin family protein	-
FQU78_RS08265	-	1951537	1953210	-	CDS	44087100	product=AMP-binding protein	-
FQU78_RS08270	-	1953372	1953926	-	CDS	44087101	product=cupin domain-containing protein	-
FQU78_RS08275	+	1954529	1956247	-	CDS	44087102	product=PKD domain-containing protein	-
FQU78_RS08280	-	1956324	1957142	-	CDS	44087103	product=alkaline phosphatase family protein	-
FQU78_RS08285	+	1957333	1958007	-	CDS	44087104	product=hypothetical protein	-
FQU78_RS08290	+	1958152	1958634	-	CDS	44087105	product=PepSY domain-containing protein	-
FQU78_RS08295	+	1958867	1959082	-	CDS	44087106	product=hypothetical protein	-
FQU78_RS08300	+	1959173	1959475	-	CDS	44087107	product=ArsR family transcriptional regulator	GO:0006355,GO:0003700
FQU78_RS08305	+	1959718	1960575	-	CDS	44087108	product=nicotianamine synthase family protein	GO:0030418,GO:0030410
FQU78_RS08310	-	1960783	1962507	-	CDS	44087109	product=PKD domain-containing protein	-
FQU78_RS08315	-	1963263	1964117	-	CDS	44087110	product=MerR family transcriptional regulator	-
FQU78_RS08320	+	1964699	1966330	-	CDS	44087111	product=PKD domain-containing protein	-
FQU78_RS08325	-	1966823	1967287	tnpA	CDS	44087112	product=IS200/IS605-like element ISMma21 family transposase	GO:0006313,GO:0004803
FQU78_RS08330	-	1967856	1968014	-	CDS	44087113	product=TFIIB-type zinc ribbon-containing protein	-
FQU78_RS08335	-	1968986	1970095	-	CDS	44087114	product=transposase	-
FQU78_RS08340	-	1970987	1971856	-	CDS	44087115	product=DUF1638 domain-containing protein	-
FQU78_RS08350	-	1972784	1973074	-	CDS	44087117	product=hypothetical protein	-
FQU78_RS08355	+	1974084	1974887	-	CDS	44087118	product=restriction endonuclease	GO:0009307,GO:0003677,GO:0004519
FQU78_RS08360	+	1974946	1975746	-	CDS	44087119	product=restriction endonuclease	GO:0009307,GO:0003677,GO:0004519
FQU78_RS08365	+	1976359	1976886	-	CDS	44087120	product=serine hydrolase	-
FQU78_RS08370	+	1977088	1978233	-	CDS	44087121	product=serine hydrolase	GO:0016787
FQU78_RS08375	-	1978473	1979606	-	CDS	44087122	product=aldo/keto reductase	-
FQU78_RS08380	+	1979976	1980335	-	CDS	44087123	product=carboxymuconolactone decarboxylase family protein	-
FQU78_RS08385	+	1980624	1981172	-	CDS	44087124	product=DUF6141 family protein	-
FQU78_RS08390	+	1981756	1982205	-	CDS	44087125	product=DUF6141 family protein	-
FQU78_RS08395	-	1982456	1982919	tnpA	CDS	44087126	product=IS200/IS605-like element ISMma21 family transposase	GO:0006313,GO:0004803
FQU78_RS08400	+	1983414	1983797	-	CDS	44087127	product=hypothetical protein	-
FQU78_RS08410	-	1984626	1985657	-	CDS	44087129	product=class I SAM-dependent methyltransferase family protein	-
FQU78_RS08415	+	1985747	1985923	-	CDS	44087130	product=hypothetical protein	-
FQU78_RS08420	-	1986517	1987542	-	CDS	44087131	product=cache domain-containing protein	-
FQU78_RS08425	+	1987855	1988318	tnpA	CDS	44087132	product=IS200/IS605-like element ISMma21 family transposase	GO:0006313,GO:0004803
FQU78_RS08435	+	1988811	1989587	-	CDS	44087134	product=exodeoxyribonuclease III	-
FQU78_RS08440	-	1989728	1991242	-	CDS	44087135	product=class I SAM-dependent DNA methyltransferase	GO:0008168,GO:1904047
FQU78_RS08445	+	1991627	1993996	-	CDS	44087136	product=tetratricopeptide repeat protein	-
FQU78_RS08450	+	1994034	1994258	-	CDS	44087137	product=hypothetical protein	-
FQU78_RS08455	-	1994338	1994619	-	CDS	44087138	product=helicase C-terminal domain-containing protein	GO:0006139,GO:0003676,GO:0004386,GO:0005524,GO:0016818
FQU78_RS08465	+	1995031	1996200	-	CDS	44087140	product=hypothetical protein	-
FQU78_RS08470	+	1996268	1996426	-	CDS	44087141	product=hypothetical protein	-
FQU78_RS08475	-	1996618	1997793	-	CDS	44087142	product=restriction endonuclease subunit S	GO:0006304,GO:0003677
FQU78_RS08480	-	1997862	1999034	-	CDS	44087143	product=DUF3644 domain-containing protein	-
FQU78_RS08485	-	1999056	2001917	-	CDS	44087144	product=DEAD/DEAH box helicase family protein	GO:0003677,GO:0005524,GO:0016787
FQU78_RS08490	-	2002295	2002825	-	CDS	44087145	product=flavodoxin domain-containing protein	-
FQU78_RS08495	+	2003408	2003713	-	CDS	44087146	product=MscL family protein	-
FQU78_RS08500	+	2004102	2004610	-	CDS	44087147	product=cob(I)yrinic acid a%2Cc-diamide adenosyltransferase	-
FQU78_RS08505	+	2005336	2005494	-	CDS	44087148	product=hypothetical protein	-
FQU78_RS08510	-	2006042	2006668	-	CDS	44087149	product=LysE family translocator	-
FQU78_RS08515	+	2006855	2008288	-	CDS	44087150	product=IS66-like element ISMma14 family transposase	GO:0006313,GO:0004803
FQU78_RS08520	-	2008443	2009195	-	CDS	44087151	product=ABC transporter permease	GO:0140359,GO:0016020
FQU78_RS08525	-	2009192	2009995	-	CDS	44087152	product=daunorubicin resistance protein DrrA family ABC transporter ATP-binding protein	-
FQU78_RS08530	+	2010751	2011635	htpX	CDS	44087153	product=zinc metalloprotease HtpX	GO:0006508,GO:0004222
FQU78_RS08535	+	2011870	2012499	-	CDS	44087154	product=hypothetical protein	-
FQU78_RS08540	+	2012756	2013322	-	CDS	44087155	product=metal-dependent hydrolase	-
FQU78_RS08545	-	2013895	2014839	-	CDS	44087156	product=carbohydrate kinase	GO:0005975,GO:0016301
FQU78_RS08550	+	2015142	2016485	-	CDS	44087157	product=MATE family efflux transporter	GO:0006855,GO:0042910,GO:0016020
FQU78_RS08555	-	2016609	2016878	-	CDS	44087158	product=DUF2795 domain-containing protein	-
FQU78_RS08560	-	2017599	2018192	-	CDS	44087159	product=undecaprenyl-diphosphatase	-
FQU78_RS08565	+	2018539	2018841	-	CDS	44087160	product=DUF3303 family protein	-
FQU78_RS08570	-	2018989	2019579	-	CDS	44087161	product=hypothetical protein	-
FQU78_RS08575	-	2019940	2022747	-	CDS	44087162	product=COR domain-containing protein	-
FQU78_RS08580	-	2023154	2023789	-	CDS	44087163	product=LysE family translocator	-
FQU78_RS08585	-	2023898	2024692	-	CDS	44087164	product=alpha/beta hydrolase	GO:0016787
FQU78_RS08590	+	2025168	2026382	-	CDS	44087165	product=multidrug effflux MFS transporter	GO:0055085,GO:0022857
FQU78_RS08600	+	2026767	2027230	tnpA	CDS	44087167	product=IS200/IS605-like element ISMma21 family transposase	GO:0006313,GO:0004803
FQU78_RS08605	+	2027388	2027771	-	CDS	44087168	product=type II toxin-antitoxin system VapC family toxin	-
FQU78_RS08610	-	2027860	2028543	-	CDS	44087169	product=flavodoxin family protein	GO:0009055,GO:0010181
FQU78_RS08615	-	2028859	2031246	lon	CDS	44087170	product=endopeptidase La	GO:0006508,GO:0004252,GO:0005524,GO:0016887
FQU78_RS08620	-	2031427	2031846	-	CDS	44087171	product=MarR family winged helix-turn-helix transcriptional regulator	GO:0006355,GO:0003700
FQU78_RS08625	+	2031960	2032478	-	CDS	44087172	product=hypothetical protein	-
FQU78_RS08630	-	2032741	2034033	-	CDS	44087173	product=Fic family protein	-
FQU78_RS08635	-	2034349	2034558	-	CDS	44087174	product=hypothetical protein	-
FQU78_RS08640	+	2034934	2036787	-	CDS	44087175	product=M3 family oligoendopeptidase	-
FQU78_RS08645	-	2037094	2037300	-	CDS	44087176	product=hypothetical protein	-
FQU78_RS08650	+	2037818	2039137	-	CDS	44087177	product=hypothetical protein	-
FQU78_RS08655	+	2039721	2040902	-	CDS	44087178	product=tetratricopeptide repeat protein	-
FQU78_RS08660	-	2041074	2042753	glgP	CDS	44087179	product=alpha-glucan family phosphorylase	-
FQU78_RS08665	+	2043486	2044478	-	CDS	44087180	product=GAF domain-containing protein	GO:0005515
FQU78_RS08670	+	2044717	2045157	-	CDS	44087181	product=pyridoxamine 5'-phosphate oxidase family protein	GO:0008615,GO:0004733,GO:0010181
FQU78_RS08675	-	2045444	2046043	-	CDS	44087182	product=fasciclin domain-containing protein	GO:0007155
FQU78_RS08680	-	2046526	2047146	-	CDS	44087183	product=nucleoside deaminase	GO:0008270,GO:0052717
FQU78_RS08685	+	2047299	2047703	-	CDS	44087184	product=pyridoxamine 5'-phosphate oxidase family protein	-
FQU78_RS08690	+	2047853	2048062	-	CDS	44087185	product=hypothetical protein	-
FQU78_RS08695	+	2048442	2049302	-	CDS	44087186	product=DUF1638 domain-containing protein	-
FQU78_RS08700	+	2049622	2051769	-	CDS	44087187	product=CHASE4 domain-containing protein	-
FQU78_RS08705	-	2051940	2052659	-	CDS	44087188	product=YkgJ family cysteine cluster protein	GO:0046872,GO:0051536
FQU78_RS08710	+	2053452	2055575	-	CDS	44087189	product=CHASE4 domain-containing protein	-
FQU78_RS08720	-	2057238	2057495	-	CDS	44087191	product=FtsX-like permease family protein	GO:0016020
FQU78_RS08725	+	2057628	2058038	tnpA	CDS	44087192	product=IS200/IS605-like element ISMma22 family transposase	GO:0006313,GO:0004803
FQU78_RS08730	+	2058039	2059160	-	CDS	44087193	product=RNA-guided endonuclease TnpB family protein	GO:0004803
FQU78_RS08735	-	2059175	2060134	-	CDS	44087194	product=ABC transporter permease	GO:0042626,GO:0140359
FQU78_RS08740	-	2060167	2061570	-	CDS	44087195	product=COG1361 S-layer family protein	-
FQU78_RS08745	-	2061573	2062493	-	CDS	44087196	product=ABC transporter ATP-binding protein	GO:0005524,GO:0016887,GO:0042626,GO:0140359
FQU78_RS08755	-	2063536	2064732	-	CDS	44087198	product=hypothetical protein	-
FQU78_RS08760	-	2064826	2065890	-	CDS	44087199	product=hypothetical protein	-
FQU78_RS08765	-	2066309	2066725	-	CDS	44087200	product=helix-turn-helix domain-containing protein	GO:0003677
FQU78_RS08770	+	2067663	2068622	-	CDS	44087201	product=hypothetical protein	-
FQU78_RS08775	+	2068573	2068761	-	CDS	44087202	product=hypothetical protein	-
FQU78_RS08780	-	2068786	2070159	-	CDS	44087203	product=HEAT repeat domain-containing protein	-
FQU78_RS08785	-	2070584	2071282	-	CDS	44087204	product=hypothetical protein	-
FQU78_RS08790	+	2071490	2072242	-	CDS	44087205	product=carbonic anhydrase	GO:0004089,GO:0008270
FQU78_RS08795	+	2073036	2074394	-	CDS	44087206	product=TolB family protein	-
FQU78_RS08800	+	2074576	2074743	-	CDS	44087207	product=hypothetical protein	-
FQU78_RS08805	-	2074978	2076198	pncB	CDS	44087208	product=nicotinate phosphoribosyltransferase	GO:0019358,GO:0004516
FQU78_RS08810	-	2076473	2077906	-	CDS	44087209	product=IS66-like element ISMma14 family transposase	GO:0006313,GO:0004803
FQU78_RS08815	+	2077982	2079172	-	CDS	44087210	product=PLP-dependent aspartate aminotransferase family protein	-
FQU78_RS08820	+	2079318	2079833	-	CDS	44087211	product=type 1 glutamine amidotransferase domain-containing protein	-
FQU78_RS08825	+	2079956	2081281	-	CDS	44087212	product=hypothetical protein	-
FQU78_RS08830	+	2081332	2082873	-	CDS	44087213	product=hypothetical protein	-
FQU78_RS08835	+	2083035	2084465	-	CDS	44087214	product=IS1634-like element ISMma20 family transposase	GO:0006313,GO:0004803
FQU78_RS08840	-	2085119	2085349	-	CDS	44087215	product=hypothetical protein	-
FQU78_RS08845	-	2085649	2085894	-	CDS	44087216	product=hypothetical protein	-
FQU78_RS08850	-	2086266	2086556	-	CDS	44087217	product=hypothetical protein	-
FQU78_RS08855	-	2087405	2088586	-	CDS	44087218	product=hypothetical protein	-
FQU78_RS08860	+	2088869	2089921	-	CDS	44087219	product=serine/threonine-protein kinase RIO2	-
FQU78_RS08865	+	2090676	2092670	-	CDS	44087220	product=DUF460 domain-containing protein	-
FQU78_RS08870	-	2092705	2093103	-	CDS	44087221	product=hypothetical protein	-
FQU78_RS08875	-	2093334	2094584	-	CDS	44087222	product=MBL fold metallo-hydrolase	GO:0016787,GO:0046872
FQU78_RS08880	-	2095139	2095585	-	CDS	44087223	product=universal stress protein	GO:0032559
FQU78_RS08885	-	2096303	2098561	-	CDS	44087224	product=DNA topoisomerase I	-
FQU78_RS08890	-	2098842	2099312	-	CDS	44087225	product=TIGR00725 family protein	-
FQU78_RS08895	-	2099346	2099867	-	CDS	44087226	product=DUF367 family protein	-
FQU78_RS08900	+	2100288	2104835	-	CDS	44087227	product=NosD domain-containing protein	-
FQU78_RS08905	+	2105539	2106087	-	CDS	44087228	product=HdeD family acid-resistance protein	-
FQU78_RS08910	+	2106126	2106506	-	CDS	44087229	product=hypothetical protein	-
FQU78_RS08915	+	2106710	2108317	-	CDS	44087230	product=MFS transporter	-
FQU78_RS08920	+	2108354	2109397	-	CDS	44087231	product=polyphosphate kinase 2 family protein	-
FQU78_RS08925	+	2109473	2112301	-	CDS	44087232	product=cation-transporting P-type ATPase	-
FQU78_RS08930	+	2112540	2113385	-	CDS	44087233	product=winged helix-turn-helix domain-containing protein	-
FQU78_RS08935	-	2113477	2114055	-	CDS	44087234	product=FumA C-terminus/TtdB family hydratase beta subunit	GO:0016836
FQU78_RS08940	-	2114055	2114897	-	CDS	44087235	product=fumarate hydratase	GO:0016829
FQU78_RS08945	-	2116266	2116487	-	CDS	44087236	product=hypothetical protein	-
FQU78_RS08950	+	2116840	2118306	-	CDS	44087237	product=hypothetical protein	-
FQU78_RS08955	+	2118439	2121771	-	CDS	44087238	product=hypothetical protein	-
FQU78_RS08960	+	2121893	2125393	-	CDS	44087239	product=S8 family serine peptidase	GO:0006508,GO:0008236
FQU78_RS08965	+	2125432	2127942	-	CDS	44087240	product=hypothetical protein	-
FQU78_RS08970	+	2128062	2128571	-	CDS	44087241	product=hypothetical protein	-
FQU78_RS08975	-	2128645	2129433	-	CDS	44087242	product=DUF169 domain-containing protein	-
FQU78_RS08980	-	2129548	2130219	-	CDS	44087243	product=flavodoxin family protein	GO:0009055,GO:0010181
FQU78_RS08985	-	2130757	2130996	-	CDS	44087244	product=DUF3006 domain-containing protein	-
FQU78_RS08990	-	2130996	2132489	-	CDS	44087245	product=lamin tail domain-containing protein	-
FQU78_RS08995	+	2133303	2133713	tnpA	CDS	44087246	product=IS200/IS605-like element ISMma22 family transposase	GO:0006313,GO:0004803
FQU78_RS09000	+	2133714	2134835	-	CDS	44087247	product=RNA-guided endonuclease TnpB family protein	GO:0004803
FQU78_RS09005	-	2134777	2135217	-	CDS	44087248	product=CapA family protein	-
FQU78_RS09010	-	2135413	2136828	-	CDS	44087249	product=phenylacetate--CoA ligase family protein	-
FQU78_RS09015	-	2136866	2139028	-	CDS	44087250	product=bi-domain-containing oxidoreductase	-
FQU78_RS09020	-	2139056	2140294	-	CDS	44087251	product=prenyltransferase/squalene oxidase repeat-containing protein	-
FQU78_RS09030	+	2142536	2143120	-	CDS	44087253	partial=true	GO:0005975,GO:0004553
FQU78_RS09035	+	2143303	2144508	-	CDS	44087254	product=ISH3-like element ISMma1 family transposase	GO:0006313,GO:0004803
FQU78_RS09040	-	2144835	2145128	-	CDS	44087255	product=hypothetical protein	-
FQU78_RS09045	+	2145771	2145953	-	CDS	44087256	product=hypothetical protein	-
FQU78_RS09050	+	2145913	2147280	frhA	CDS	44087257	product=coenzyme F420 hydrogenase subunit alpha	-
FQU78_RS09055	+	2147286	2147765	frhD	CDS	44087258	product=coenzyme F420-reducing hydrogenase%2C FrhD protein	-
FQU78_RS09060	+	2147752	2148615	frhG	CDS	44087259	product=coenzyme F420 hydrogenase subunit gamma	-
FQU78_RS09065	+	2148626	2149501	frhB	CDS	44087260	product=coenzyme F420 hydrogenase subunit beta	-
FQU78_RS09070	-	2150045	2150323	-	CDS	44087261	product=glutaredoxin family protein	GO:0015036
FQU78_RS09075	-	2150390	2152486	-	CDS	44087262	product=amylo-alpha-1%2C6-glucosidase	-
FQU78_RS09080	-	2153102	2153542	-	CDS	44087263	product=GNAT family N-acetyltransferase	GO:0008080,GO:0016747
FQU78_RS09085	+	2155154	2155873	-	CDS	44087264	product=CDGSH iron-sulfur domain-containing protein	GO:0051537,GO:0043231
FQU78_RS09090	-	2156539	2157087	-	CDS	44087265	product=YkgJ family cysteine cluster protein	GO:0046872,GO:0051536
FQU78_RS09095	-	2158137	2158529	-	CDS	44087266	product=VOC family protein	-
FQU78_RS09100	+	2158945	2159526	-	CDS	44087267	product=nucleoside deaminase	GO:0008270,GO:0052717
FQU78_RS09105	+	2160148	2162178	-	CDS	44087268	product=YncE family protein	-
FQU78_RS09110	-	2162317	2163438	-	CDS	44087269	product=hypothetical protein	-
FQU78_RS09115	-	2163898	2166768	-	CDS	44087270	product=DUF3344 domain-containing protein	-
FQU78_RS09120	+	2168225	2169952	-	CDS	44087271	product=DUF3344 domain-containing protein	-
FQU78_RS09125	+	2169949	2171553	-	CDS	44087272	product=hypothetical protein	-
FQU78_RS09130	-	2171635	2172345	-	CDS	44087273	product=ABC transporter ATP-binding protein	GO:0005524,GO:0016887,GO:0042626,GO:0140359
FQU78_RS09135	-	2172349	2173335	-	CDS	44087274	product=DUF3344 domain-containing protein	-
FQU78_RS09140	-	2173304	2175088	-	CDS	44087275	product=DUF3344 domain-containing protein	-
FQU78_RS09145	+	2175742	2176932	-	CDS	44087276	product=DUF3344 domain-containing protein	-
FQU78_RS09150	-	2177030	2177893	-	CDS	44087277	product=energy-coupling factor transporter transmembrane component T	GO:0055085
FQU78_RS09155	+	2178003	2179775	-	CDS	44087278	product=energy-coupling factor transporter ATPase	GO:0015833,GO:0005524
FQU78_RS09160	-	2179844	2181277	-	CDS	44087279	product=IS66-like element ISMma13 family transposase	GO:0006313,GO:0004803
FQU78_RS09165	-	2181432	2182523	-	CDS	44087280	product=hypothetical protein	-
FQU78_RS09170	-	2182567	2183499	-	CDS	44087281	product=DUF3344 domain-containing protein	-
FQU78_RS09175	-	2183551	2184714	-	CDS	44087282	product=ABC transporter permease	GO:0042626,GO:0140359
FQU78_RS09180	+	2185153	2186328	-	CDS	44087283	product=DUF2117 domain-containing protein	-
FQU78_RS09185	+	2186819	2187634	-	CDS	44087284	product=hypothetical protein	-
FQU78_RS09190	-	2187839	2187921	-	tRNA	44087285	product=tRNA-Leu
FQU78_RS09195	-	2188102	2188407	cutA	CDS	44087286	product=divalent-cation tolerance protein CutA	GO:0010038
FQU78_RS09200	+	2189181	2191001	-	CDS	44087287	product=site-2 protease family protein	GO:0006508,GO:0004222
FQU78_RS09205	+	2191476	2192192	-	CDS	44087288	product=RAD55 family ATPase	-
FQU78_RS09210	-	2192248	2193126	-	CDS	44087289	product=methanogen output domain 1-containing protein	-
FQU78_RS09215	-	2193095	2193817	-	CDS	44087290	product=ATPase domain-containing protein	-
FQU78_RS09220	+	2194240	2194333	-	tRNA	44087291	product=tRNA-Arg
FQU78_RS09225	+	2194476	2194928	-	CDS	44087292	product=GNAT family N-acetyltransferase	GO:0008080,GO:0016747
FQU78_RS09230	+	2195105	2196364	-	CDS	44087293	product=hypothetical protein	-
FQU78_RS09235	+	2196584	2196781	-	CDS	44087294	product=MM0924 family protein	-
FQU78_RS09240	-	2196959	2197165	-	CDS	44087295	product=hypothetical protein	-
FQU78_RS09245	+	2197717	2197860	-	CDS	44087296	product=hypothetical protein	-
FQU78_RS09250	+	2198100	2198291	-	CDS	44087297	product=hypothetical protein	-
FQU78_RS09255	-	2198425	2200350	-	CDS	44087298	product=DUF790 family protein	-
FQU78_RS09260	-	2200337	2201761	-	CDS	44087299	product=DEAD/DEAH box helicase family protein	GO:0003677,GO:0005524,GO:0016787
FQU78_RS09265	+	2202501	2203597	-	CDS	44087300	product=IS630 family transposase	GO:0004803
FQU78_RS09270	+	2203667	2204179	-	CDS	44087301	product=hypothetical protein	-
FQU78_RS09275	+	2204192	2205106	-	CDS	44087302	product=PepSY domain-containing protein	-
FQU78_RS09280	+	2205282	2206340	-	CDS	44087303	product=PepSY domain-containing protein	-
FQU78_RS09285	+	2206685	2207335	-	CDS	44087304	product=HD domain-containing protein	-
FQU78_RS09290	-	2207559	2209016	-	CDS	44087305	product=IS66 family transposase	GO:0004803
FQU78_RS09295	+	2209240	2209965	-	CDS	44087306	product=histidine phosphatase family protein	-
FQU78_RS09300	-	2210192	2210815	-	CDS	44087307	product=SagB/ThcOx family dehydrogenase	-
FQU78_RS09305	+	2211237	2211467	-	CDS	44087308	product=ferredoxin	-
FQU78_RS09310	-	2211808	2212599	-	CDS	44087309	product=winged helix-turn-helix domain-containing protein	GO:0003677
FQU78_RS09315	+	2212837	2213037	-	CDS	44087310	product=hypothetical protein	-
FQU78_RS09325	-	2217193	2218023	-	CDS	44087312	product=CbbQ/NirQ/NorQ/GpvN family protein	-
FQU78_RS09330	+	2218639	2219754	-	CDS	44087313	product=radical SAM protein	-
FQU78_RS09340	-	2220244	2221533	-	CDS	44087315	product=histidine kinase dimerization/phosphoacceptor domain -containing protein	-
FQU78_RS09345	+	2221675	2222040	-	CDS	44087316	product=ribbon-helix-helix domain-containing protein	-
FQU78_RS09350	+	2222254	2222676	-	CDS	44087317	product=hypothetical protein	-
FQU78_RS09355	+	2223241	2224779	-	CDS	44087318	product=class I SAM-dependent DNA methyltransferase	GO:0008168,GO:1904047
FQU78_RS09360	+	2224776	2225963	-	CDS	44087319	product=restriction endonuclease subunit S	-
FQU78_RS09365	+	2225966	2226796	-	CDS	44087320	product=hypothetical protein	-
FQU78_RS09370	+	2226797	2228905	-	CDS	44087321	product=DUF262 and DUF1524 domain-containing protein	-
FQU78_RS09375	+	2228905	2232345	-	CDS	44087322	product=DEAD/DEAH box helicase family protein	GO:0003677,GO:0005524,GO:0016787
FQU78_RS09380	+	2232567	2233469	-	CDS	44087323	product=hypothetical protein	-
FQU78_RS09385	-	2233508	2234212	-	CDS	44087324	product=DUF6036 family nucleotidyltransferase	-
FQU78_RS09395	-	2235638	2236504	-	CDS	44087326	product=ArsR family transcriptional regulator	-
FQU78_RS09400	+	2236900	2238147	-	CDS	44087327	product=hypothetical protein	-
FQU78_RS09405	-	2238196	2239572	-	CDS	44087328	product=ATP-binding protein	GO:0005524
FQU78_RS09410	-	2240158	2240355	-	CDS	44087329	product=hypothetical protein	-
FQU78_RS09415	-	2242422	2243063	-	CDS	44087330	product=6-hydroxymethylpterin diphosphokinase MptE-like protein	-
FQU78_RS09420	-	2243142	2246318	ileS	CDS	44087331	product=isoleucine--tRNA ligase	GO:0006428,GO:0004822,GO:0005737
FQU78_RS09425	+	2247194	2248105	-	CDS	44087332	product=hypothetical protein	-
FQU78_RS09430	-	2248400	2250919	-	CDS	44087333	product=histidine kinase dimerization/phosphoacceptor domain -containing protein	-
FQU78_RS09435	-	2251187	2252632	-	CDS	44087334	product=APC family permease	-
FQU78_RS09440	-	2252898	2254301	mtbB	CDS	44087335	product=[dimethylamine--corrinoid protein] Co-methyltransferase	-
FQU78_RS09445	-	2254419	2255063	mtbC	CDS	44087336	product=dimethylamine corrinoid protein MtbC	GO:0015948,GO:0008168,GO:0031419
FQU78_RS09450	-	2255490	2255717	-	CDS	44087337	product=DUF2769 domain-containing protein	-
FQU78_RS09455	+	2256054	2256926	-	CDS	44087338	product=PAS domain-containing protein	GO:0005515
FQU78_RS09460	+	2257273	2258082	-	CDS	44087339	product=winged helix-turn-helix domain-containing protein	-
FQU78_RS09465	+	2259885	2260670	-	CDS	44087340	product=winged helix-turn-helix domain-containing protein	-
FQU78_RS09470	+	2260782	2263412	-	CDS	44087341	product=histidine kinase dimerization/phosphoacceptor domain -containing protein	-
FQU78_RS09475	+	2263415	2263879	-	CDS	44087342	product=response regulator	GO:0000160,GO:0000156
FQU78_RS09480	+	2264380	2264886	-	CDS	44087343	product=response regulator	GO:0000160,GO:0000156
FQU78_RS09485	-	2265025	2266479	pap	CDS	44087344	product=polyphosphate:AMP phosphotransferase	GO:0006797,GO:0043751,GO:0005575
FQU78_RS09490	-	2267062	2268366	-	CDS	44087345	product=ISNCY family transposase	-
FQU78_RS09495	-	2271008	2271472	-	CDS	44087346	product=hypothetical protein	-
FQU78_RS09500	+	2272618	2272950	-	CDS	44087347	product=DUF2551 domain-containing protein	-
FQU78_RS09505	+	2273001	2273402	-	CDS	44087348	product=hypothetical protein	-
FQU78_RS09510	+	2273698	2273770	-	tRNA	44087349	product=tRNA-Gln
FQU78_RS09515	+	2274346	2275779	-	CDS	44087350	product=IS66-like element ISMma13 family transposase	GO:0006313,GO:0004803
FQU78_RS09520	+	2276233	2276640	-	CDS	44087351	product=DUF1699 family protein	-
FQU78_RS09525	-	2277013	2277537	-	CDS	44087352	product=hypothetical protein	-
FQU78_RS09530	-	2277846	2279873	-	CDS	44087353	product=disaggregatase related repeat-containing protein	-
FQU78_RS09535	+	2281024	2283408	-	CDS	44087354	product=glycosyltransferase	GO:0016757
FQU78_RS09540	+	2283414	2284424	-	CDS	44087355	product=glycosidase	-
FQU78_RS09545	+	2284544	2285824	-	CDS	44087356	product=glycosyltransferase	GO:0016757
FQU78_RS09550	-	2286041	2286385	-	CDS	44087357	product=hypothetical protein	-
FQU78_RS09555	-	2286662	2287417	-	CDS	44087358	product=MBL fold metallo-hydrolase	-
FQU78_RS09560	+	2287515	2287599	-	tRNA	44087359	product=tRNA-Leu
FQU78_RS09565	-	2287624	2290065	-	CDS	44087360	product=PAS domain S-box protein	-
FQU78_RS09570	+	2290857	2291708	-	CDS	44087361	product=aminotransferase class III-fold pyridoxal phosphate-dependent enzyme	GO:0008483,GO:0030170
FQU78_RS09575	-	2292095	2292505	-	CDS	44087362	product=hypothetical protein	-
FQU78_RS09585	-	2293969	2296197	-	CDS	44087364	product=PGF-pre-PGF domain-containing protein	-
FQU78_RS09590	-	2297015	2300128	-	CDS	44087365	product=PGF-pre-PGF domain-containing protein	-
FQU78_RS09595	-	2300783	2301205	-	CDS	44087366	product=secondary thiamine-phosphate synthase enzyme YjbQ	GO:0008150,GO:0003824,GO:0005737
FQU78_RS09600	+	2301858	2302298	-	CDS	44087367	product=helix-turn-helix domain containing protein	-
FQU78_RS09605	+	2303015	2304604	-	CDS	44087368	product=hypothetical protein	-
FQU78_RS09610	-	2304741	2305370	-	CDS	44087369	product=hypothetical protein	-
FQU78_RS09615	+	2306311	2307681	-	CDS	44087370	product=MBL fold metallo-hydrolase	GO:0016787,GO:0046872
FQU78_RS09620	+	2307791	2308984	-	CDS	44087371	product=DUF1015 domain-containing protein	-
FQU78_RS09625	-	2309729	2310162	-	CDS	44087372	product=IS630-like element ISMma9 family transposase	GO:0006313,GO:0004803
FQU78_RS09625	-	2309031	2309730	-	CDS	44087372	product=IS630-like element ISMma9 family transposase	GO:0006313,GO:0004803
FQU78_RS09630	+	2310865	2311329	tnpA	CDS	44087373	product=IS200/IS605-like element ISMma21 family transposase	GO:0006313,GO:0004803
FQU78_RS09635	+	2311520	2311849	-	CDS	44087374	product=zinc ribbon domain-containing protein	-
FQU78_RS09640	+	2311855	2312535	-	CDS	44087375	product=zinc ribbon domain-containing protein	-
FQU78_RS09645	+	2312965	2313120	-	CDS	44087376	product=DUF1328 domain-containing protein	-
FQU78_RS09650	+	2314578	2314958	-	CDS	44087377	product=hypothetical protein	-
FQU78_RS09655	+	2314972	2316513	-	CDS	44087378	product=flippase	-
FQU78_RS09660	+	2316834	2317058	-	CDS	44087379	product=hypothetical protein	-
FQU78_RS09665	+	2317570	2318400	-	CDS	44087380	product=YihY/virulence factor BrkB family protein	GO:0016020
FQU78_RS09670	+	2318847	2323553	-	CDS	44087381	product=PKD domain-containing protein	-
FQU78_RS09675	-	2324110	2324247	-	CDS	44087382	product=hypothetical protein	-
FQU78_RS09680	-	2324576	2325865	-	CDS	44087383	product=hypothetical protein	-
FQU78_RS09685	+	2326213	2326752	-	CDS	44087384	product=GNAT family N-acetyltransferase	GO:0008080
FQU78_RS09690	+	2327472	2327801	-	CDS	44087385	product=carboxymuconolactone decarboxylase family protein	GO:0051920
FQU78_RS09695	+	2329066	2330262	-	CDS	44087386	product=aldo/keto reductase	-
FQU78_RS09700	+	2330378	2331574	-	CDS	44087387	product=aldo/keto reductase	-
FQU78_RS09710	-	2332021	2332587	-	CDS	44087389	product=flavin reductase family protein	GO:0010181,GO:0016646
FQU78_RS09715	+	2332850	2333313	tnpA	CDS	44087390	product=IS200/IS605-like element ISMma21 family transposase	GO:0006313,GO:0004803
FQU78_RS09720	+	2333692	2334303	-	CDS	44087391	product=hypothetical protein	-
FQU78_RS09725	+	2334323	2334829	-	CDS	44087392	product=Ig-like domain-containing protein	-
FQU78_RS09730	+	2335321	2336391	-	CDS	44087393	product=formate--phosphoribosylaminoimidazolecarboxamide ligase	-
FQU78_RS09735	-	2336420	2340118	-	CDS	44087394	product=hydantoinase B/oxoprolinase family protein	GO:0003824
FQU78_RS09740	-	2340483	2341595	-	CDS	44087395	product=phosphoserine transaminase	GO:0006564,GO:0004648
FQU78_RS09745	+	2341910	2343577	ade	CDS	44087396	product=adenine deaminase	GO:0006168,GO:0000034
FQU78_RS09750	-	2343637	2344218	-	CDS	44087397	product=DUF2121 domain-containing protein	-
FQU78_RS09755	+	2344656	2345882	-	CDS	44087398	product=site-specific integrase	-
FQU78_RS09760	+	2346751	2347836	-	CDS	44087399	product=hypothetical protein	-
FQU78_RS09765	+	2347833	2348135	-	CDS	44087400	product=hypothetical protein	-
FQU78_RS09770	-	2348132	2349115	-	CDS	44087401	product=AAA family ATPase	GO:0005524,GO:0016887
FQU78_RS09775	+	2349207	2350790	-	CDS	44087402	product=ParB/RepB/Spo0J family partition protein	-
FQU78_RS09780	+	2350870	2351289	-	CDS	44087403	product=hypothetical protein	-
FQU78_RS09785	-	2351354	2351770	-	CDS	44087404	product=hypothetical protein	-
FQU78_RS09790	-	2352434	2355136	-	CDS	44087405	product=hypothetical protein	-
FQU78_RS09795	-	2355337	2356377	-	CDS	44087406	product=hypothetical protein	-
FQU78_RS09800	-	2356876	2357139	-	CDS	44087407	product=hypothetical protein	-
FQU78_RS09805	+	2357571	2357978	-	CDS	44087408	product=DUF1249 domain-containing protein	-
FQU78_RS09810	+	2358575	2359009	-	CDS	44087409	product=hypothetical protein	-
FQU78_RS09815	+	2359261	2359638	-	CDS	44087410	product=hypothetical protein	-
FQU78_RS09820	+	2359635	2360387	-	CDS	44087411	product=ABC transporter permease	GO:0042626,GO:0140359
FQU78_RS09825	+	2360414	2361319	-	CDS	44087412	product=ABC transporter ATP-binding protein	GO:0005524
FQU78_RS09830	+	2361658	2362338	-	CDS	44087413	product=phosphoribosylanthranilate isomerase	-
FQU78_RS09835	-	2362842	2363951	-	CDS	44087414	product=outer membrane lipoprotein-sorting protein	-
FQU78_RS09840	-	2364395	2364925	-	CDS	44087415	product=YIP1 family protein	GO:0016020
FQU78_RS09845	+	2365286	2365567	-	CDS	44087416	product=MarR family transcriptional regulator	-
FQU78_RS09850	-	2365712	2367166	-	CDS	44087417	product=NAD(P)/FAD-dependent oxidoreductase	GO:0016491
FQU78_RS09855	-	2367599	2368543	-	CDS	44087418	product=class I SAM-dependent methyltransferase	-
FQU78_RS09860	+	2369480	2369974	-	CDS	44087419	product=hypothetical protein	-
FQU78_RS09865	-	2370115	2371202	-	CDS	44087420	product=IS1 family transposase	-
FQU78_RS09870	+	2371352	2374192	-	CDS	44087421	product=tetratricopeptide repeat protein	GO:0005515
FQU78_RS09875	-	2374702	2374944	-	CDS	44087422	product=hypothetical protein	-
FQU78_RS09880	-	2375601	2375843	-	CDS	44087423	product=hypothetical protein	-
FQU78_RS09885	-	2376224	2376343	-	CDS	44087424		-
FQU78_RS09890	+	2376414	2376658	-	CDS	44087425	partial=true	GO:0006313,GO:0003677,GO:0004803
FQU78_RS09895	-	2376679	2379507	-	CDS	44087426	product=PAS domain S-box protein	-
FQU78_RS09900	-	2379970	2383026	-	CDS	44087427	product=chemotaxis protein CheB	GO:0000160,GO:0006935,GO:0000156,GO:0008984,GO:0005737
FQU78_RS09905	+	2383218	2383421	-	CDS	44087428	product=hypothetical protein	-
FQU78_RS09910	+	2383852	2384283	-	CDS	44087429	product=phosphate-starvation-inducible PsiE family protein	-
FQU78_RS09915	+	2384647	2386104	-	CDS	44087430	product=IS66 family transposase	GO:0004803
FQU78_RS09920	+	2386489	2386776	-	CDS	44087431	product=hypothetical protein	-
FQU78_RS09925	-	2387032	2387271	-	CDS	44087432	product=hypothetical protein	-
FQU78_RS09930	-	2387545	2387925	-	CDS	44087433	product=hypothetical protein	-
FQU78_RS09935	-	2388329	2389327	-	CDS	44087434	product=pentapeptide repeat-containing protein	-
FQU78_RS09940	+	2390345	2390905	-	CDS	44087435	product=hypothetical protein	-
FQU78_RS09945	-	2392509	2393201	-	CDS	44087436	product=hypothetical protein	-
FQU78_RS09950	+	2393739	2394662	-	CDS	44087437	product=pirin family protein	-
FQU78_RS09955	+	2394856	2395320	tnpA	CDS	44087438	product=IS200/IS605-like element ISMma21 family transposase	GO:0006313,GO:0004803
FQU78_RS09960	-	2395321	2396866	-	CDS	44087439	product=IS1182 family transposase	GO:0004803
FQU78_RS09965	+	2397402	2398502	-	CDS	44087440	product=hypothetical protein	-
FQU78_RS09970	+	2398727	2399482	-	CDS	44087441	product=hypothetical protein	-
FQU78_RS09975	+	2399479	2399682	-	CDS	44087442	product=hypothetical protein	-
FQU78_RS09980	+	2400183	2401292	-	CDS	44087443	product=transposase	-
FQU78_RS09985	+	2402264	2403184	-	CDS	44087444	product=pirin family protein	-
FQU78_RS09990	+	2403679	2404074	-	CDS	44087445	product=hypothetical protein	-
FQU78_RS09995	+	2404095	2404301	-	CDS	44087446	product=helix-turn-helix transcriptional regulator	GO:0003677
FQU78_RS10000	+	2404534	2405247	-	CDS	44087447	product=ABC transporter ATP-binding protein	GO:0005524,GO:0016887,GO:0042626,GO:0140359
FQU78_RS10005	+	2405401	2406753	-	CDS	44087448	product=COG1361 S-layer family protein	-
FQU78_RS10010	+	2406815	2408137	-	CDS	44087449	product=ABC transporter permease	GO:0042626,GO:0140359
FQU78_RS10015	+	2408368	2408856	-	CDS	44087450	product=phosphate-starvation-inducible PsiE family protein	-
FQU78_RS10020	+	2409042	2409797	-	CDS	44087451	product=endonuclease III domain-containing protein	-
FQU78_RS10025	-	2410133	2410345	-	CDS	44087452	product=hypothetical protein	-
FQU78_RS10030	+	2410829	2412835	-	CDS	44087453	product=histidine kinase dimerization/phosphoacceptor domain -containing protein	-
FQU78_RS10035	+	2412958	2413098	-	CDS	44087454	product=hypothetical protein	-
FQU78_RS10040	+	2413792	2414397	-	CDS	44087455	product=M23 family metallopeptidase	GO:0006508,GO:0004222,GO:0046872
FQU78_RS10045	+	2414987	2416012	-	CDS	44087456	product=hypothetical protein	-
FQU78_RS10050	+	2416131	2416814	-	CDS	44087457	product=DUF72 domain-containing protein	-
FQU78_RS10055	+	2417111	2418208	-	CDS	44087458	product=hypothetical protein	-
FQU78_RS10060	-	2418557	2421313	-	CDS	44087459	product=response regulator	GO:0000160
FQU78_RS10065	-	2421349	2421726	-	CDS	44087460	product=response regulator	GO:0000160
FQU78_RS10070	+	2423017	2424066	-	CDS	44087461	product=tetratricopeptide repeat protein	GO:0005515
FQU78_RS10075	+	2424456	2425220	-	CDS	44087462	product=hypothetical protein	-
FQU78_RS10080	-	2425382	2426425	-	CDS	44087463	product=AI-2E family transporter	GO:1905887,GO:0015562
FQU78_RS10085	-	2426516	2427625	dinB	CDS	44087464	product=DNA polymerase IV	GO:0006281,GO:0003684,GO:0003887
FQU78_RS10090	-	2427775	2428431	-	CDS	44087465	product=hypothetical protein	-
FQU78_RS10095	+	2428920	2429336	-	CDS	44087466	product=hypothetical protein	-
FQU78_RS10100	+	2429355	2430500	-	CDS	44087467	product=sorbosone dehydrogenase family protein	-
FQU78_RS10105	+	2430632	2430916	-	CDS	44087468	product=ferritin family protein	GO:0016491,GO:0046872
FQU78_RS10110	-	2431919	2432194	-	CDS	44087469	product=DUF1294 domain-containing protein	-
FQU78_RS10115	-	2432344	2432826	-	CDS	44087470	product=hypothetical protein	-
FQU78_RS10120	-	2432967	2433593	-	CDS	44087471	product=isoprenylcysteine carboxylmethyltransferase family protein	GO:0008168
FQU78_RS10125	+	2435888	2437189	-	CDS	44087472	product=phenylacetate--CoA ligase	-
FQU78_RS10130	-	2437573	2439102	-	CDS	44087473	product=hypothetical protein	-
FQU78_RS10135	-	2439931	2440827	-	CDS	44087474	product=right-handed parallel beta-helix repeat-containing protein	-
FQU78_RS10145	+	2441668	2442516	-	CDS	44087476	product=methanogenesis marker 8 protein	-
[truncated: 1,708 more rows]

## Sheet: S2
Table S2. Gene expression levels for Methanosarcina mazei zm-15 in the control group, the ferrihydrite addition group, and the ferrihydrite plus AQDS group, measured in terms of TPM (transcripts per million).
				Control (CK)						Addition of ferrihydrite(Fh)						Addition of ferrihydrite plus AQDS(FA)						Fh:CK				FA:CK
Locus_Tag	Gene_Name	Feature	Description	Replicate 1	Replicate 2	Replicate 3	Avg	Std.dev	Rank.CK	Replicate 1	Replicate 2	Replicate 3	Avg	Std.dev	Rank.Fh	Replicate 1	Replicate 2	Replicate 3	Avg	Std.dev	Rank.FA	Fold change	Log2-fold change	p-value	padj	Fold change	Log2-fold change	p-value	padj
FQU78_RS00010	-	CDS	(Fe-S)-binding protein	108.743	115.176	104.576	109.498	5.34022	968	303.678	310.366	217.805	277.283	51.6179	533	305.992	280.193	257.265	281.15	24.3773	485	2.1637	1.1135	1.6174e-07	2.66129e-06	2.17298	1.11968	1.4035e-07	1.73514e-06
FQU78_RS00015	-	CDS	hypothetical protein	31.4393	42.5887	43.2042	39.0774	6.62193	1709	27.1918	26.6495	46.3107	33.384	11.1982	1934	37.7905	24.4265	28.223	30.1467	6.88656	1959	0.739362	-0.435648	0.233277	0.39909	0.664823	-0.588958	0.111083	0.211257
FQU78_RS00020	-	CDS	hypothetical protein	38.7555	40.806	46.8656	42.1424	4.21695	1665	21.0433	32.2782	126.267	59.8628	57.7814	1473	36.5192	32.4949	29.6844	32.8995	3.43534	1881	1.2253	0.293136	0.581292	0.733833	0.663888	-0.590989	0.270961	0.413011
FQU78_RS00025	-	CDS	YgiQ family radical SAM protein	34.0088	30.496	35.4366	33.3138	2.54257	1818	58.0452	66.3624	49.3323	57.9133	8.51581	1507	140.458	141.003	51.3134	110.925	51.6257	1009	1.48309	0.568602	0.0969609	0.211834	2.81461	1.49293	1.28434e-05	9.48971e-05
FQU78_RS00030	-	CDS	MBL fold metallo-hydrolase	50.4206	34.9638	52.772	46.0521	9.67448	1588	75.4766	78.836	55.7029	70.0052	12.4995	1346	131.218	170.495	77.5121	126.409	46.6777	928	1.28751	0.36458	0.26334	0.434351	2.30374	1.20398	0.000212537	0.00110864
FQU78_RS00035	-	CDS	TatD family hydrolase	12.2705	24.2734	24.0516	20.1985	6.86674	2172	60.8494	38.3142	93.8344	64.3327	27.9235	1417	78.4673	73.4589	29.5575	60.4946	26.9091	1450	2.78717	1.4788	0.000354198	0.00222994	2.60195	1.3796	0.000875084	0.00367259
FQU78_RS00040	-	CDS	2-isopropylmalate synthase	271.521	267.327	272.381	270.41	2.70369	471	621.837	643.929	953.018	739.595	185.16	227	263.05	279.455	481.527	341.344	121.679	420	2.33879	1.22576	1.2205e-05	0.000126353	1.06502	0.0908784	0.745902	0.833472
FQU78_RS00060	bfr	CDS	bacterioferritin	17.1913	24.3968	6.04345	15.8772	9.24698	2347	15.4406	17.7229	20.5452	17.9029	2.55704	2353	4.67868	13.3566	10.0312	9.35549	4.37824	2787	0.973852	-0.0382252	0.942026	0.976428	0.496515	-1.01009	0.0601967	0.130948
FQU78_RS00065	-	CDS	hypothetical protein	27.684	77.8974	44.2062	49.9292	25.5912	1515	31.4064	24.6472	22.5784	26.2107	4.61702	2095	68.7181	110.106	31.5362	70.1201	39.3038	1324	0.461862	-1.11447	0.0119686	0.0431643	1.22838	0.296757	0.498511	0.641893
FQU78_RS00070	-	CDS	YIP1 family protein	40.1486	53.0512	58.0995	50.4331	9.25743	1505	23.0383	22.4771	11.2282	18.9145	6.66251	2319	18.3248	16.3055	19.4285	18.0196	1.58375	2354	0.323693	-1.6273	2.6028e-07	4.09663e-06	0.305339	-1.71152	8.19632e-08	1.05459e-06
FQU78_RS00085	nth	CDS	endonuclease III	23.9135	26.1869	34.3178	28.1394	5.47005	1942	18.2963	27.0008	12.3746	19.2239	7.35709	2308	47.5198	55.9592	52.901	52.1267	4.27263	1568	0.589328	-0.762856	0.0174208	0.0576069	1.57226	0.652838	0.0383447	0.0904341
FQU78_RS00090	-	CDS	bifunctional 5%2C6%2C7%2C8-tetrahydromethanopterin hydro-lyase/3-hexulose-6-phosphate synthase	843.359	842.865	820.474	835.566	13.0723	180	961.267	976.598	1293.62	1077.16	187.616	151	777.016	810.255	1001.8	863.022	121.325	177	1.1015	0.139471	0.509925	0.67318	0.871783	-0.19796	0.349813	0.501134
FQU78_RS00095	tpiA	CDS	triose-phosphate isomerase	49.4344	68.6617	76.5383	64.8781	13.9424	1301	107.029	108.902	139.176	118.369	18.0433	991	142.1	134.129	148.758	141.662	7.32415	857	1.58064	0.660505	0.00215171	0.0103513	1.86939	0.902566	2.76573e-05	0.000185485
FQU78_RS00100	-	CDS	class I SAM-dependent methyltransferase	42.382	28.6453	46.7289	39.2521	9.43936	1703	19.456	19.1061	23.4798	20.6806	2.43048	2244	8.84308	14.9175	14.0983	12.6196	3.29614	2587	0.446652	-1.16278	0.000235356	0.00160004	0.266847	-1.90591	4.10442e-09	7.31218e-08
FQU78_RS00105	-	CDS	HEAT repeat domain-containing protein	224.283	267.223	264.108	251.871	23.9432	501	178.078	188.12	163.997	176.732	12.1179	752	122.006	122.132	152.627	132.255	17.6427	903	0.603613	-0.728303	4.07118e-05	0.000361693	0.446342	-1.16378	6.23862e-11	1.52627e-09
FQU78_RS00110	-	CDS	prephenate dehydrogenase	27.4995	23.8916	25.3121	25.5678	1.81749	2007	43.5963	34.4626	36.1075	38.0555	4.86849	1826	39.5444	37.0265	24.2971	33.6227	8.17373	1867	1.26331	0.337203	0.199151	0.359083	1.1101	0.150696	0.567625	0.701505
FQU78_RS00115	-	CDS	shikimate dehydrogenase	70.9276	79.852	93.8425	81.5407	11.5504	1157	92.2537	89.6949	74.41	85.4529	9.64863	1221	124.269	112.512	113.279	116.687	6.57795	981	0.900647	-0.150967	0.435438	0.604361	1.21839	0.284974	0.140349	0.252891
FQU78_RS00120	aroD	CDS	type I 3-dehydroquinate dehydratase	60.8019	47.2521	35.8245	47.9595	12.5037	1550	92.6703	76.7884	68.4795	79.3127	12.2914	1268	85.0796	84.663	55.7948	75.1791	16.7886	1276	1.39034	0.475439	0.118365	0.246772	1.30877	0.388208	0.2032	0.331105
FQU78_RS00125	-	CDS	3-dehydroquinate synthase II	146.734	115.925	120.518	127.725	16.6212	865	266.662	234.219	157.706	219.529	55.9441	643	212.934	225.628	255.962	231.508	22.1086	583	1.4521	0.538142	0.0356515	0.0992878	1.5168	0.601035	0.0190007	0.0503498
FQU78_RS00130	-	CDS	2-amino-3%2C7-dideoxy-D-threo-hept-6-ulosonate synthase	587.998	381.257	439.979	469.745	106.536	305	959.112	1041.19	512.805	837.702	284.347	200	1010.74	1120.26	998.81	1043.27	66.9408	146	1.49821	0.583241	0.0544367	0.13639	1.84748	0.885562	0.00349654	0.0118711
FQU78_RS00135	-	CDS	GMP synthase subunit A	316.108	298.616	301.786	305.504	9.3197	428	291.927	326.619	295.603	304.716	19.0571	487	298.865	295.877	301.478	298.74	2.80275	455	0.85086	-0.233007	0.207132	0.368939	0.824652	-0.278142	0.132741	0.241979
FQU78_RS00140	-	CDS	hypothetical protein	3.05478	2.71933	6.73618	4.1701	2.22861	3053	8.414	3.86308	5.85818	6.04508	2.28121	2992	8.6047	14.8876	3.15362	8.88197	5.8719	2814	1.21749	0.283907	0.654382	0.791043	1.79554	0.844418	0.180764	0.30337
FQU78_RS00145	-	CDS	hypothetical protein	5.54684	9.60114	23.7834	12.9771	9.57556	2464	8.48781	7.3068	12.4101	9.40157	2.67153	2745	8.68018	9.01091	5.7263	7.8058	1.80847	2887	0.628214	-0.670673	0.225875	0.391119	0.52035	-0.942445	0.0938836	0.185524
FQU78_RS00150	-	CDS	signal recognition particle protein Srp54	205.079	242.002	212.823	219.968	19.4707	562	505.453	520.827	445.584	490.621	39.754	329	644.329	618.499	482.011	581.613	87.2196	259	1.91347	0.936191	1.33606e-06	1.70435e-05	2.24576	1.1672	1.67133e-09	3.22567e-08
FQU78_RS00155	-	tRNA	tRNA-Met	113.935	112.693	87.2366	104.622	15.0686	994	119.862	125.071	72.8314	105.921	28.775	1062	302.112	370.178	210.738	294.343	80.0033	464	0.866514	-0.206704	0.575974	0.729057	2.3882	1.25592	0.000520773	0.00235876
FQU78_RS00160	-	tRNA	tRNA-Met	346.553	302.862	240.773	296.729	53.1559	437	199.769	177.601	145.663	174.345	27.2	760	884.049	1399.74	1200.72	1161.5	260.07	126	0.497689	-1.00668	0.000665972	0.00385765	3.28068	1.71399	2.43849e-09	4.55446e-08
FQU78_RS00165	-	CDS	hypothetical protein	16.5534	19.1017	9.46357	15.0396	4.99423	2376	12.6651	12.5988	9.4058	11.5566	1.86291	2629	8.63474	17.9275	13.2914	13.2845	4.64637	2556	0.665443	-0.587613	0.302319	0.474953	0.748032	-0.418828	0.463812	0.610496
FQU78_RS00175	-	CDS	winged helix-turn-helix domain-containing protein	4.90394	23.8114	22.283	16.9994	10.5028	2299	18.0779	11.5104	22.2284	17.2722	5.40422	2375	8.83685	13.7603	6.4433	9.68016	3.73069	2753	0.906342	-0.141872	0.77	0.871882	0.50433	-0.987559	0.044773	0.103213
FQU78_RS00180	-	CDS	phosphoribosyltransferase	25.8906	46.6975	29.4789	34.0223	11.1227	1798	22.5279	23.272	21.7424	22.5141	0.764869	2189	34.4253	32.1632	31.9691	32.8525	1.36548	1882	0.578404	-0.789851	0.00320599	0.0144248	0.835578	-0.259154	0.330735	0.479738
FQU78_RS00185	-	CDS	Zn-ribbon domain-containing protein	67.4052	84.7104	64.7008	72.2721	10.8564	1223	43.0777	50.5593	133.826	75.8209	50.3726	1298	20.269	32.8502	26.1971	26.4388	6.29406	2071	0.904283	-0.145153	0.720796	0.838026	0.309781	-1.69068	4.29708e-05	0.000273909
FQU78_RS00190	-	CDS	hypothetical protein	26.3351	36.8603	27.7578	30.3177	5.71052	1891	12.1655	16.2327	18.7401	15.7128	3.31801	2433	9.33089	15.7404	47.1927	24.088	20.2643	2141	0.448303	-1.15746	0.0162488	0.0548557	0.670702	-0.576256	0.230145	0.365245
FQU78_RS00195	-	CDS	ArsR family transcriptional regulator	138.083	167.207	131.349	145.547	19.0585	770	186.049	134.549	155.117	158.572	25.923	821	126.579	101.438	270.951	166.323	91.4788	765	0.932297	-0.101139	0.761952	0.869126	0.96669	-0.0488749	0.883681	0.929148
FQU78_RS00200	-	CDS	CDC48 family AAA ATPase	155.164	182.364	170.276	169.268	13.6279	689	247.683	261.611	205.244	238.179	29.3606	600	195.763	185.253	355.75	245.589	95.5474	557	1.20803	0.272652	0.30387	0.476291	1.23089	0.299702	0.258496	0.398409
FQU78_RS00205	hsp20	CDS	Hsp20/alpha crystallin family protein	115.983	100.461	114.327	110.257	8.52357	963	230.823	174.861	255.848	220.511	41.4665	641	131.491	132.326	135.654	133.157	2.20211	899	1.7005	0.76596	0.000696202	0.00401229	1.01656	0.0236965	0.917007	0.949816
FQU78_RS00210	-	CDS	Hsp20/alpha crystallin family protein	123.697	180.377	157.426	153.833	28.51	742	73.5496	61.8261	137.359	90.9115	40.6494	1183	46.4573	55.117	60.5659	54.0468	7.11495	1544	0.511872	-0.966144	0.00163343	0.00823977	0.299931	-1.7373	2.02809e-08	2.97127e-07
FQU78_RS00215	-	CDS	DUF1646 family protein	18.6391	32.8096	77.0945	42.8478	30.4931	1652	35.0478	25.8016	67.8537	42.901	22.0986	1743	20.599	21.0417	20.8729	20.8378	0.223425	2257	0.885695	-0.175118	0.687919	0.813676	0.425091	-1.23416	0.00491581	0.0159157
FQU78_RS00220	-	CDS	DUF1646 family protein	12.3208	29.9974	42.7271	28.3484	15.2701	1938	11.8438	8.98895	15.5498	12.1275	3.28962	2593	8.40437	11.2907	8.15346	9.28283	1.74334	2790	0.377431	-1.40571	0.000266884	0.00178587	0.285999	-1.80592	3.65024e-06	3.08539e-05
FQU78_RS00225	-	CDS	DUF1646 family protein	6.63426	12.6551	6.26974	8.51971	3.58602	2723	7.7347	9.15541	7.87587	8.25533	0.782684	2829	12.3594	10.0076	9.78415	10.717	1.42668	2694	0.855004	-0.225997	0.519179	0.680001	1.10034	0.137947	0.69333	0.794802
FQU78_RS00230	-	CDS	DUF1646 family protein	7.58202	17.3422	4.87646	9.93357	6.55715	2623	9.18495	11.3194	13.1265	11.2103	1.97302	2647	9.06354	14.1133	12.3933	11.8567	2.56729	2625	0.995966	-0.00583119	0.989143	0.995574	1.036	0.0510273	0.905475	0.943015
FQU78_RS00235	-	CDS	DUF1646 family protein	13.9004	14.0613	23.6857	17.2158	5.60368	2290	34.8061	30.629	16.1556	27.1969	9.78747	2060	44.4937	52.6042	59.6833	52.2604	7.60063	1566	1.35332	0.436499	0.181799	0.335722	2.57512	1.36464	2.75392e-05	0.000185051
FQU78_RS00240	rbcL	CDS	type III ribulose-bisphosphate carboxylase	187.67	187.65	187.742	187.687	0.0483811	634	191.24	214.325	184.575	196.713	15.6122	689	266.608	265.376	206.432	246.139	34.3924	555	0.895801	-0.15875	0.421765	0.591409	1.10915	0.149451	0.449429	0.596606
FQU78_RS00245	-	CDS	threonylcarbamoyl-AMP synthase	88.6278	101.001	80.4873	90.0388	10.3295	1088	118.912	124.193	89.2917	110.799	18.8122	1035	119.43	99.897	122.988	114.105	12.4324	995	1.05302	0.0745321	0.73776	0.850954	1.07327	0.102014	0.647154	0.761074
FQU78_RS00250	-	CDS	hypothetical protein	17.2065	19.1463	28.4569	21.6032	6.01417	2127	26.3295	20.3994	14.6654	20.4648	5.83236	2255	23.9345	24.4582	26.6448	25.0125	1.4377	2116	0.804747	-0.313392	0.438405	0.607489	0.975959	-0.035108	0.930791	0.956677
FQU78_RS00255	-	CDS	DNA polymerase II large subunit	35.6583	32.8579	36.2912	34.9358	1.82713	1783	40.2627	40.522	40.3279	40.3709	0.134879	1779	48.9651	42.1664	42.4753	44.5356	3.83916	1675	0.985723	-0.0207463	0.912562	0.957772	1.07663	0.106519	0.573221	0.706396
FQU78_RS00260	mmp10	CDS	methyl coenzyme M reductase-arginine methyltransferase Mmp10	51.7705	63.3042	69.2072	61.4273	8.86856	1351	90.5366	99.8222	107.281	99.2134	8.38891	1116	108.02	115.987	77.819	100.609	20.1343	1070	1.39392	0.479145	0.0285857	0.0836452	1.3989	0.484291	0.0271307	0.0681398
FQU78_RS00265	mcrB	CDS	mcrB coenzyme-B sulfoethylthiotransferase subunit beta	7224.01	8357.26	10067.8	8549.7	1431.64	13	3485.49	3754.92	5464.26	4234.89	1073.15	31	3261.93	3173.16	4552.24	3662.44	771.862	36	0.428002	-1.22431	4.77693e-07	7.01303e-06	0.365432	-1.45233	2.33662e-09	4.41164e-08
FQU78_RS00270	mcrD	CDS	methyl-coenzyme M reductase operon protein D	956.469	1631.82	2071.31	1553.2	561.563	96	770.12	689.446	3098.71	1519.43	1368.3	107	670.002	662.648	864.873	732.508	114.691	215	0.859895	-0.217768	0.73932	0.852446	0.408354	-1.29211	0.0483817	0.110071
FQU78_RS00275	mcrC	CDS	methyl-coenzyme M reductase I operon protein C	2673.28	3806.47	4872.45	3784.07	1099.76	32	1480.46	1569.52	2486.13	1845.37	556.701	87	1465.99	1622.79	2169.56	1752.78	369.361	83	0.425222	-1.23371	6.01367e-06	6.69365e-05	0.398583	-1.32705	1.12924e-06	1.10196e-05
FQU78_RS00280	mcrG	CDS	mcrG coenzyme-B sulfoethylthiotransferase subunit gamma	6780.19	8564.24	11690.2	9011.53	2485.37	12	3513.6	3821.71	5297.11	4210.81	953.293	32	4214.22	4953.38	5342.27	4836.63	573.019	30	0.406185	-1.29979	4.4761e-08	8.81248e-07	0.460659	-1.11823	2.51789e-06	2.23142e-05
FQU78_RS00285	mcrA	CDS	mcrA coenzyme-B sulfoethylthiotransferase subunit alpha	4820.94	5953.06	7034.99	5936.33	1107.12	19	3477.51	3731.96	5097.01	4102.16	870.911	35	3736.04	3585.99	4600.27	3974.1	547.443	33	0.598222	-0.741247	0.000713142	0.00408916	0.572405	-0.804892	0.000237886	0.0012207
FQU78_RS00290	-	CDS	nitrogenase	23.274	29.2492	24.5541	25.6924	3.14606	2003	44.2032	42.7056	24.3292	37.0793	11.0673	1848	126.831	143.674	67.5582	112.688	39.9802	1003	1.23989	0.310212	0.338852	0.511809	3.73825	1.90236	3.7932e-09	6.82776e-08
FQU78_RS00295	-	CDS	AAA family ATPase	19.8352	30.348	24.4893	24.8909	5.2679	2031	30.1148	35.682	22.6842	29.4937	6.52116	2014	56.5022	52.3616	35.3547	48.0729	11.2071	1626	1.02695	0.038362	0.885909	0.941234	1.65827	0.729683	0.00624209	0.0194445
FQU78_RS00300	-	CDS	50S ribosomal protein L11 methyltransferase	52.3365	68.6075	60.6027	60.5156	8.13584	1363	43.0598	34.1879	56.1408	44.4628	11.0435	1709	34.0318	36.6873	27.755	32.8247	4.58683	1883	0.63321	-0.659243	0.00832665	0.0318301	0.463603	-1.10904	1.09255e-05	8.19768e-05
FQU78_RS00305	aroA	CDS	3-phosphoshikimate 1-carboxyvinyltransferase	61.1784	63.7386	74.3482	66.4218	6.98286	1284	101.313	90.4038	92.1197	94.6121	5.86609	1151	98.2903	115.287	97.4033	103.66	10.0787	1044	1.22048	0.287445	0.11686	0.244038	1.32371	0.404592	0.0274731	0.0688115
FQU78_RS00310	-	CDS	thymidylate synthase	96.8362	79.8169	84.6235	87.0922	8.77409	1123	110.723	122.742	98.0101	110.492	12.3678	1037	52.1963	39.3279	97.7476	63.0906	30.6958	1409	1.07655	0.106414	0.742963	0.855198	0.605512	-0.723772	0.0266007	0.0670129
FQU78_RS00315	htpX	CDS	zinc metalloprotease HtpX	1764.64	1993.62	2210.58	1989.61	222.996	68	1066.09	1390.12	2111.1	1522.44	534.925	106	932.804	780.65	1160.7	958.051	191.278	158	0.660063	-0.599325	0.0270833	0.080705	0.409731	-1.28725	2.07932e-06	1.88605e-05
FQU78_RS00320	-	CDS	restriction endonuclease	5.34587	10.1975	6.45551	7.33295	2.54204	2801	6.13521	8.45048	6.34636	6.97735	1.28013	2904	8.76405	6.20316	5.51883	6.82868	1.71065	2958	0.840232	-0.251141	0.525758	0.685578	0.819131	-0.287834	0.471037	0.616805
FQU78_RS00325	-	CDS	dihydrofolate reductase family protein	1.92318	0	2.82723	1.58347	1.4439	3298	2.94285	3.37784	6.5566	4.29243	1.97285	3117	2.34076	4.68633	3.9708	3.66596	1.20213	3195	2.1576	1.10943	0.163837	0.311671	1.7985	0.846797	0.293406	0.438405
FQU78_RS00330	-	CDS	hypothetical protein	2.97993	3.92991	5.11086	4.0069	1.06755	3060	0.506655	1.57017	1.26992	1.11558	0.548298	3379	1.72713	5.10986	0.68363	2.50687	2.31385	3286	0.245095	-2.02859	0.00445498	0.0189434	0.536805	-0.89753	0.19502	0.320028
FQU78_RS00335	-	CDS	iron ABC transporter substrate-binding protein	42.3329	41.7151	33.903	39.317	4.69883	1702	52.9343	73.2433	128.235	84.8043	38.959	1227	91.6242	94.6875	90.6665	92.3261	2.10039	1132	1.84218	0.881416	0.00569369	0.0233647	1.97735	0.983566	0.00204417	0.00751474
FQU78_RS00340	-	CDS	class I SAM-dependent methyltransferase	24.8109	20.0785	18.2371	21.0422	3.39122	2141	58.6744	65.6635	98.0437	74.1272	21.005	1308	111.773	128.703	87.9014	109.459	20.4991	1013	2.99265	1.58142	2.9432e-07	4.57741e-06	4.36684	2.12659	5.02168e-12	1.38455e-10
FQU78_RS00345	-	CDS	radical SAM protein	8.52478	4.70614	6.55751	6.59614	1.90961	2857	30.4881	24.2351	35.6108	30.1113	5.69722	1997	31.024	33.6553	37.0443	33.9079	3.01811	1864	3.81625	1.93216	7.18139e-11	3.30538e-09	4.24939	2.08726	1.99469e-12	6.07855e-11
FQU78_RS00350	-	CDS	iron ABC transporter permease	6.55025	6.64932	4.8147	6.00476	1.03181	2903	8.70438	9.26437	15.206	11.0582	3.60293	2663	16.9042	18.4817	30.2518	21.8792	7.29367	2221	1.58342	0.663045	0.0873575	0.196525	3.07723	1.62163	2.46693e-05	0.000168371
FQU78_RS00355	-	CDS	ABC transporter ATP-binding protein	5.39079	1.333	0.990615	2.57147	2.4476	3205	4.46822	6.39112	16.9428	9.26737	6.71626	2757	13.8256	9.1223	12.5217	11.8232	2.42822	2627	2.93353	1.55264	0.0204117	0.0647923	3.6896	1.88346	0.00489233	0.0158692
FQU78_RS00360	-	CDS	hypothetical protein	1.09269	0.405291	0.60238	0.700121	0.35397	3375	0.41801	1.29545	1.39697	1.03681	0.538296	3384	3.13489	4.88149	1.12804	3.04814	1.87823	3247	1.24049	0.310911	0.700785	0.823343	3.57669	1.83862	0.0196586	0.0518952
FQU78_RS00365	-	CDS	IS110-like element ISMma5 family transposase	1.97677	1.6759	5.18931	2.94733	1.94744	3174	3.02486	2.08318	3.61034	2.90613	0.770473	3227	2.5042	5.73444	3.78992	4.00952	1.62628	3174	0.833771	-0.262276	0.634898	0.776188	1.13386	0.181241	0.741801	0.830492
FQU78_RS00370	-	CDS	class I SAM-dependent methyltransferase	71.1828	84.0968	73.1543	76.1446	6.95697	1191	22.1883	31.2561	41.7106	31.7183	9.76939	1955	15.4712	19.2729	21.7736	18.8392	3.17346	2328	0.359261	-1.4769	4.71505e-07	6.95215e-06	0.208567	-2.26142	6.2557e-14	2.36221e-12
FQU78_RS00375	-	CDS	carbon-nitrogen hydrolase	5.7091	13.5524	5.875	8.37885	4.48123	2730	13.9778	8.22246	7.78551	9.99525	3.45587	2712	9.52971	11.1294	13.7522	11.4704	2.13182	2645	1.05031	0.0708168	0.864081	0.929074	1.1946	0.25653	0.535807	0.676378
FQU78_RS00380	gatB	CDS	Asp-tRNA(Asn)/Glu-tRNA(Gln) amidotransferase subunit GatB	191.361	159.13	156.981	169.157	19.2585	691	368.918	414.278	307.472	363.556	53.6046	427	227.982	188.247	330.716	248.982	73.5193	548	1.82109	0.8648	0.00111087	0.00594832	1.23272	0.301846	0.255445	0.395286
FQU78_RS00385	gatA	CDS	Asp-tRNA(Asn)/Glu-tRNA(Gln) amidotransferase subunit GatA	114.72	126.74	134.991	125.484	10.1936	881	294.02	251.261	195.293	246.858	49.5106	587	235.256	279.547	254.146	256.316	22.2247	531	1.68652	0.754052	0.000192788	0.00133192	1.73457	0.794581	8.6095e-05	0.000515679
FQU78_RS00390	gatC	CDS	Asp-tRNA(Asn)/Glu-tRNA(Gln) amidotransferase subunit GatC	80.0114	168.789	168.165	138.988	51.0764	805	182.694	133.065	146.246	154.002	25.7075	845	165.641	223.402	147.131	178.725	39.7832	725	0.969446	-0.0447674	0.876659	0.936606	1.11595	0.158276	0.583399	0.714895
FQU78_RS00395	-	CDS	Coenzyme F420 hydrogenase/dehydrogenase, beta subunit C-terminal domain	49.5384	56.0194	36.4128	47.3236	9.98918	1560	162.239	148.021	111.606	140.622	26.1149	898	57.3537	46.6171	90.4326	64.8011	22.8374	1390	2.53253	1.34058	8.1719e-06	8.80807e-05	1.15363	0.206184	0.49457	0.638001
FQU78_RS00400	-	CDS	methanogenesis marker 14 protein	52.4621	66.9237	64.51	61.2986	7.74719	1355	91.5317	94.9426	100.137	95.537	4.33322	1142	121.867	151.932	112.115	128.638	20.7541	920	1.34453	0.427103	0.0279367	0.0823831	1.79017	0.840099	1.51351e-05	0.000108635
FQU78_RS00405	-	CDS	DUF2098 domain-containing protein	950.45	900.117	617.828	822.798	179.285	183	630.728	660.362	526.277	605.789	70.4351	278	817.872	765.881	737.569	773.774	40.7291	202	0.622865	-0.683009	0.00545923	0.0225657	0.787462	-0.344718	0.160745	0.278518
FQU78_RS00410	mptA	CDS	GTP cyclohydrolase MptA	219.746	269.871	286.041	258.553	34.5662	492	623.312	579.908	674.865	626.028	47.5368	268	323.943	384.44	435.123	381.169	55.6622	381	2.08767	1.0619	7.89862e-09	2.06944e-07	1.25613	0.328989	0.0743724	0.154493
FQU78_RS00415	-	CDS	non-histone chromosomal MC1 family protein	13479.3	12325.4	11041.6	12282.1	1219.4	7	4575.9	6126.74	4320.47	5007.7	977.492	22	4310.21	5104.07	6847.24	5420.5	1297.78	25	0.34645	-1.52928	1.5803e-09	4.78514e-08	0.370261	-1.43339	1.53923e-08	2.29497e-07
FQU78_RS00420	argB	CDS	acetylglutamate kinase	54.4155	65.299	32.9393	50.8846	16.4663	1495	75.3076	65.5671	68.2898	69.7215	5.0256	1353	48.421	54.9241	57.0022	53.4491	4.47673	1550	1.16947	0.225856	0.420805	0.590792	0.886624	-0.173606	0.538015	0.678579
FQU78_RS00425	-	CDS	archaeosine biosynthesis radical SAM protein RaSEA	63.5042	67.6564	53.8786	61.6797	7.06774	1346	140.076	135.626	135.17	136.957	2.71065	914	128.45	122.095	120.307	123.617	4.27947	946	1.89773	0.924271	3.16702e-06	3.71961e-05	1.69556	0.761758	0.000127671	0.000721185
FQU78_RS00430	guaA	CDS	glutamine-hydrolyzing GMP synthase	290.771	273.959	215.418	260.049	39.5552	486	427.059	447.928	294.602	389.863	83.1558	395	469.012	434.086	345.264	416.121	63.7999	357	1.27061	0.345517	0.178313	0.331695	1.34347	0.425961	0.0971287	0.190628
FQU78_RS00435	recQ	CDS	DNA helicase RecQ	68.3011	76.7275	57.1156	67.3814	9.83823	1272	144.282	160.264	133.82	146.122	13.318	873	173.711	177.572	140.887	164.057	20.1582	772	1.85264	0.889586	3.33841e-05	0.000302613	2.05805	1.04128	1.20026e-06	1.15504e-05
FQU78_RS00440	-	CDS	hypothetical protein	13.454	6.65367	5.49405	8.53392	4.30022	2719	4.00312	14.1783	25.8009	14.6608	10.9069	2473	21.444	26.1061	36.2666	27.9389	7.57938	2017	1.43728	0.523343	0.381401	0.555151	2.67676	1.42049	0.0168931	0.0453878
FQU78_RS00445	hxlA	CDS	bifunctional hexulose-6-phosphate synthase/ribonuclease regulator	129.542	167.763	127.294	141.533	22.7433	793	127.251	119.885	109.124	118.753	9.11637	984	90.3357	88.5017	112.766	97.2013	13.511	1095	0.72065	-0.472628	0.0195038	0.0628238	0.583202	-0.777932	0.000126763	0.000717222
FQU78_RS00450	-	CDS	hypothetical protein	127.612	144.719	154.177	142.169	13.4649	791	137.477	112.068	132.675	127.407	13.4987	944	109.796	120.334	127.955	119.362	9.11857	965	0.768966	-0.379008	0.0481178	0.124193	0.712485	-0.489068	0.0111843	0.0319335
FQU78_RS00455	pyrB	CDS	aspartate carbamoyltransferase	244.696	266.794	244.556	252.015	12.7986	500	167.48	184.706	125.862	159.349	30.2527	817	193.934	198.448	144.518	178.967	29.9186	723	0.541122	-0.885975	9.44545e-05	0.000735385	0.601891	-0.732426	0.00125421	0.00497388
FQU78_RS00460	pyrI	CDS	aspartate carbamoyltransferase regulatory subunit	25.4132	34.3773	56.0393	38.6099	15.7457	1719	28.0218	20.0859	15.2894	21.1324	6.43038	2224	21.0541	26.1061	11.5744	19.5782	7.37738	2301	0.47291	-1.08036	0.00589268	0.0240365	0.438339	-1.18988	0.0026142	0.00932415
FQU78_RS00465	-	CDS	hypothetical protein	32.1402	57.6652	75.8179	55.2077	21.9423	1431	94.931	87.0391	70.2358	84.0686	12.6128	1232	70.5701	88.6393	78.7062	79.3052	9.04946	1232	1.32761	0.408836	0.149967	0.294912	1.23903	0.309216	0.277953	0.420378
FQU78_RS00470	-	CDS	DUF1673 family protein	0	0	0.344753	0.114918	0.199043	3423	1.43541	0.494274	0	0.643228	0.729206	3412	0	1.14291	0	0.380969	0.659857	3438	4.18095	2.06383	0.39013	0.564958	2.47112	1.30517	0.592237	0.720257
FQU78_RS00475	-	CDS	DUF1673 family protein	1.46579	2.89961	5.74621	3.37053	2.17872	3122	1.12148	1.54469	0.624655	1.09694	0.46051	3380	0.764597	0	0	0.254866	0.44144	3449	0.286192	-1.80495	0.0543417	0.136294	0.0787997	-3.66567	0.0008183	0.00347527
FQU78_RS00480	-	CDS	DUF1673 domain-containing protein	4.5329	11.7691	4.99781	7.09995	4.05031	2820	2.6011	2.0899	1.811	2.16733	0.400705	3288	2.95562	1.3807	0	1.44544	1.47887	3362	0.268434	-1.89736	0.0103295	0.0381587	0.190543	-2.39181	0.00179604	0.00672354
FQU78_RS00485	-	CDS	DUF1673 family protein	5.00269	4.12345	9.39725	6.17447	2.82543	2891	4.25286	2.34311	5.68515	4.09371	1.67669	3131	8.1186	4.06346	0.573839	4.25197	3.77591	3157	0.564996	-0.823688	0.252198	0.422729	0.599575	-0.737989	0.306844	0.453591
FQU78_RS00490	-	CDS	DUF1673 domain-containing protein	2.80591	4.16298	2.47495	3.14795	0.89448	3152	3.00553	2.36557	5.02218	3.46443	1.38649	3176	2.63456	5.46988	5.79339	4.63261	1.73791	3128	0.963004	-0.0543869	0.929986	0.967776	1.25486	0.327525	0.595366	0.72278
FQU78_RS00495	-	CDS	DUF1673 domain-containing protein	3.41621	4.2237	7.11466	4.91819	1.94457	2989	2.61375	4.20013	4.73148	3.84845	1.1018	3145	6.83097	7.39956	7.05347	7.09467	0.286523	2947	0.673262	-0.57076	0.262414	0.433034	1.2159	0.282023	0.571574	0.705131
FQU78_RS00500	-	CDS	DUF1673 domain-containing protein	9.77191	6.52412	22.2666	12.8542	8.31153	2472	21.3081	13.6448	11.2438	15.3989	5.25643	2445	13.253	13.8903	44.8919	24.0117	18.0856	2146	1.02256	0.0321792	0.951943	0.980738	1.573	0.65352	0.219747	0.352122
FQU78_RS00505	-	CDS	hypothetical protein	22.3906	32.0741	40.2937	31.5861	8.96155	1858	36.6251	37.0211	64.161	45.9357	15.7848	1685	32.6222	45.1536	122.748	66.8414	48.8207	1374	1.26443	0.338482	0.456404	0.627323	1.80513	0.852101	0.0604481	0.131412
FQU78_RS00510	-	CDS	hypothetical protein	0.844471	1.2529	0	0.699122	0.638969	3376	1.29221	3.55973	1.61945	2.15713	1.22565	3290	0.440501	2.05778	4.35897	2.28575	1.96915	3306	2.90978	1.54091	0.229847	0.394985	2.91568	1.54383	0.231384	0.36671
FQU78_RS00515	dapB	CDS	4-hydroxy-tetrahydrodipicolinate reductase	779.433	657.601	901.649	779.561	122.024	191	726.489	868.663	600.728	731.96	134.051	231	1194.01	1406.89	1114.59	1238.5	151.141	119	0.802413	-0.317583	0.161435	0.308729	1.34262	0.425055	0.0608207	0.132057
FQU78_RS00520	dapA	CDS	4-hydroxy-tetrahydrodipicolinate synthase	442.437	532.522	763.151	579.37	165.41	246	722.482	673.362	870.023	755.289	102.353	223	592.677	564.821	693.417	616.972	67.6529	249	1.13075	0.177277	0.420562	0.590695	0.913161	-0.131058	0.551783	0.689283
FQU78_RS00525	-	CDS	30S ribosomal protein S17e	680.87	913.451	1075.47	889.932	198.35	163	976.754	876.867	1236.26	1029.96	185.508	155	695.21	713.364	949.661	786.078	141.957	196	1.00333	0.00478997	0.983317	0.993238	0.756326	-0.402919	0.079261	0.162931
FQU78_RS00530	-	CDS	hypothetical protein	6.18123	10.6992	23.4746	13.4517	8.96922	2444	29.1639	20.0848	42.8053	30.6847	11.4364	1979	23.6449	28.4509	31.9061	28.0006	4.14894	2015	1.96211	0.972408	0.0378476	0.104127	1.76666	0.821028	0.0813033	0.165907
FQU78_RS00535	-	CDS	DUF1624 domain-containing protein	31.2675	40.2501	42.924	38.1472	6.10614	1731	25.3301	32.4662	21.457	26.4178	5.58461	2086	53.4874	48.927	33.7033	45.3726	10.36	1666	0.599196	-0.7389	0.007892	0.0303731	1.01992	0.0284621	0.917898	0.950455
FQU78_RS00540	-	CDS	hypothetical protein	14.8089	17.0887	27.5153	19.8043	6.7745	2187	18.2544	24.7097	8.67751	17.2139	8.06657	2376	25.7492	27.0644	18.2607	23.6914	4.7489	2154	0.751685	-0.4118	0.292915	0.465453	1.02434	0.0347003	0.929242	0.955367
FQU78_RS00545	-	CDS	CPBP family intramembrane metalloprotease	7.62823	13.7002	16.8212	12.7166	4.67476	2478	9.82969	11.2121	11.0357	10.6925	0.752401	2684	12.9845	7.82662	15.3356	12.0489	3.84091	2613	0.733902	-0.44634	0.221891	0.386973	0.815171	-0.294825	0.420963	0.569663
FQU78_RS00550	-	CDS	DUF1616 domain-containing protein	47.5265	56.41	68.4123	57.4496	10.4817	1396	56.6651	55.9282	75.192	62.5951	10.9155	1438	72.9275	82.0328	96.9017	83.954	12.1021	1189	0.939871	-0.0894652	0.69806	0.821843	1.24359	0.31451	0.172148	0.292156
FQU78_RS00555	-	CDS	SDR family NAD(P)-dependent oxidoreductase	54.8906	55.2616	48.1281	52.7601	4.01574	1465	67.7951	70.6542	31.5792	56.6762	21.7816	1524	73.2175	69.1071	79.7379	74.0209	5.36075	1289	0.914991	-0.12817	0.674682	0.805175	1.18328	0.24279	0.42632	0.57449
FQU78_RS00560	-	CDS	TIGR04279 domain-containing protein	7.67977	11.6862	13.1715	10.8458	2.8407	2570	17.6274	34.6554	18.8815	23.7214	9.48986	2159	20.3381	19.8334	16.263	18.8115	2.22142	2329	1.90688	0.931211	0.00345996	0.0153846	1.49213	0.577375	0.0712595	0.14949
FQU78_RS00565	-	CDS	hypothetical protein	19.2763	23.3462	23.1328	21.9184	2.29068	2119	19.5641	68.8187	17.1	35.1609	29.1745	1896	19.6997	14.6987	56.4508	30.2831	22.7995	1955	1.38919	0.474243	0.3796	0.553712	1.171	0.227741	0.673641	0.781901
FQU78_RS00570	-	CDS	hypothetical protein	32.0578	39.6353	43.2003	38.2978	5.69041	1727	31.6814	169.622	134.055	111.786	71.6157	1025	125.417	125.856	118.59	123.288	4.07396	947	2.53764	1.34349	0.00357328	0.015806	2.74614	1.45741	0.001587	0.00603858
FQU78_RS00575	-	CDS	hypothetical protein	141.589	166.468	152.183	153.413	12.4854	745	134.901	137.246	89.6546	120.601	26.8256	977	112.875	118.261	135.138	122.091	11.615	953	0.675161	-0.566697	0.0201388	0.0642255	0.675139	-0.566743	0.020664	0.0541337
FQU78_RS00580	-	CDS	CPBP family intramembrane metalloprotease	13.2229	23.8598	24.9552	20.6793	6.48061	2150	28.4366	26.1747	17.1335	23.9149	5.98078	2152	16.7776	33.3822	22.8742	24.3447	8.39944	2134	1.00773	0.0111084	0.973813	0.991436	1.01322	0.0189494	0.955474	0.973121
FQU78_RS00590	-	CDS	DUF1616 domain-containing protein	31.2883	40.5447	46.8697	39.5676	7.83655	1698	81.2099	77.6317	173.423	110.755	54.3015	1036	86.356	90.397	66.2366	80.9965	12.9412	1215	2.42524	1.27813	8.66412e-05	0.000683101	1.75267	0.809554	0.0131406	0.0365787
FQU78_RS00595	-	CDS	glycosyltransferase family 2 protein	111.051	116.302	152.585	126.646	22.6164	874	116.064	229.661	142.904	162.876	59.3736	804	115.855	124.102	142.744	127.567	13.7749	924	1.11036	0.151032	0.58251	0.734826	0.856699	-0.22314	0.417558	0.566453
FQU78_RS00600	-	CDS	glycosyltransferase family 2 protein	23.1699	29.1377	38.7655	30.3577	7.86903	1890	32.2469	43.0208	33.8538	36.3738	5.81224	1867	24.8628	21.15	21.6415	22.5514	2.01676	2194	1.03798	0.053785	0.822046	0.90319	0.636561	-0.651628	0.00705171	0.0215458
FQU78_RS00605	-	CDS	DUF354 domain-containing protein	3.40737	5.05533	5.51003	4.65758	1.10632	3009	3.64979	8.977	3.26717	5.29798	3.19186	3055	6.39858	9.6868	3.86938	6.65159	2.91695	2975	0.99536	-0.00670935	0.98968	0.995695	1.22876	0.2972	0.566449	0.701298
FQU78_RS00610	-	CDS	glycosyltransferase	13.9129	22.7059	22.7541	19.791	5.09063	2188	38.3212	42.3361	28.6819	36.4464	7.01752	1866	29.5737	27.122	23.3399	26.6785	3.14049	2063	1.60186	0.679748	0.0105418	0.0388585	1.16322	0.218129	0.416404	0.565736
FQU78_RS00615	-	CDS	hypothetical protein	1.07486	0.53157	0.395033	0.667155	0.359623	3380	2.05595	0.755148	1.71772	1.50961	0.67491	3345	1.02791	3.20122	0.739757	1.6563	1.34568	3346	1.87281	0.905206	0.230421	0.39577	2.049	1.03492	0.171349	0.291369
FQU78_RS00620	-	CDS	glycosyltransferase	13.2634	16.4871	18.4443	16.0649	2.61614	2338	20.8442	15.6773	21.3106	19.2774	3.12645	2303	11.5933	18.926	13.6925	14.7372	3.77635	2499	1.03156	0.0448237	0.878506	0.936994	0.779002	-0.360301	0.225676	0.359632
FQU78_RS00625	-	CDS	polysaccharide pyruvyl transferase family protein	6.89387	11.9327	13.935	10.9205	3.62807	2563	6.37338	8.17311	5.69212	6.7462	1.28182	2922	10.039	10.0326	2.3723	7.48128	4.42451	2910	0.540215	-0.888395	0.0580807	0.143246	0.598072	-0.74161	0.114355	0.216442
FQU78_RS00630	-	CDS	Coenzyme F420 hydrogenase/dehydrogenase%2C beta subunit C-terminal domain	2.01607	3.73891	9.63232	5.1291	3.9939	2968	3.085	4.78035	3.22186	3.69574	0.941792	3154	5.2582	7.36904	4.42276	5.68333	1.51845	3052	0.631507	-0.663129	0.193041	0.352224	0.95689	-0.0635753	0.900101	0.940436
FQU78_RS00635	-	CDS	oligosaccharide flippase family protein	1.55344	1.64626	2.77305	1.99092	0.678938	3253	2.54688	3.97574	2.69533	3.07265	0.785613	3212	3.35704	7.21025	1.8328	4.13336	2.7715	3168	1.32339	0.404239	0.462934	0.633997	1.7569	0.813033	0.138906	0.251463
FQU78_RS00640	-	CDS	GDP-mannose dehydrogenase	20.4794	26.8783	39.2252	28.8609	9.52887	1927	37.8161	78.6492	54.3786	56.948	20.5374	1521	46.5311	51.6629	53.8713	50.6884	3.76589	1587	1.71984	0.782271	0.00919756	0.034692	1.50736	0.59202	0.049071	0.111441
FQU78_RS00650	rfbD	CDS	dTDP-4-dehydrorhamnose reductase	16.5011	20.6162	22.6621	19.9265	3.13787	2184	51.4969	34.55	46.3561	44.1343	8.68916	1717	26.5019	35.6241	17.035	26.387	9.29509	2075	1.90441	0.929342	0.00284772	0.0130543	1.13303	0.180191	0.567387	0.701505
FQU78_RS00655	rfbB	CDS	dTDP-glucose 4%2C6-dehydratase	19.1084	25.0789	37.8147	27.334	9.55487	1959	26.1471	28.8502	26.0738	27.0237	1.58221	2067	23.3852	31.0418	29.5899	28.0056	4.0667	2014	0.855938	-0.224422	0.409749	0.582567	0.874034	-0.194238	0.477183	0.622273
FQU78_RS00660	rfbC	CDS	dTDP-4-dehydrorhamnose 3%2C5-epimerase	107.111	102.16	74.5136	94.595	17.5663	1059	137.561	130.011	182.178	149.916	28.1928	860	43.5672	49.7154	73.0598	55.4474	15.5594	1523	1.34583	0.4285	0.140817	0.27999	0.489766	-1.02984	0.000474866	0.0021735
FQU78_RS00665	-	CDS	glycosyltransferase family 2 protein	18.6663	18.832	17.0134	18.1706	1.00555	2244	16.2811	29.1133	16.4664	20.6203	7.35579	2246	25.9001	29.4139	24.6659	26.66	2.46353	2065	0.975178	-0.0362632	0.907217	0.955763	1.24094	0.311432	0.316344	0.4639
FQU78_RS00670	-	CDS	DUF86 domain-containing protein	19.571	18.8737	20.1397	19.5282	0.634107	2195	35.9372	24.2339	45.6633	35.2781	10.7299	1890	37.2622	28.614	36.3676	34.0813	4.75585	1858	1.53873	0.62174	0.0756193	0.176473	1.47594	0.561634	0.11078	0.210992
FQU78_RS00675	-	CDS	nucleotidyltransferase	15.9682	15.23	24.3129	18.5037	5.04446	2226	20.0713	16.2268	22.6022	19.6334	3.21016	2289	17.2539	20.3818	24.7272	20.7876	3.75315	2259	0.899412	-0.152946	0.691881	0.816828	0.936154	-0.0951815	0.806445	0.874677
FQU78_RS00680	-	CDS	hypothetical protein	4.36398	3.23729	3.2077	3.60299	0.659198	3100	5.00834	3.44917	5.57921	4.67891	1.10257	3092	0	0	0	0	0	3459	1.09521	0.131214	0.912637	0.957772	0.0354019	-4.82003	0.00343518	0.0117343
FQU78_RS00685	-	CDS	SDR family NAD(P)-dependent oxidoreductase	45.837	60.2188	57.0965	54.3841	7.56488	1444	125.288	70.613	303.966	166.622	122.044	790	41.4316	46.0418	72.2442	53.2392	16.6194	1555	2.64765	1.40471	0.000840573	0.00471662	0.833761	-0.262294	0.534497	0.675461
FQU78_RS00690	-	CDS	DUF86 domain-containing protein	26.6389	28.4069	22.6402	25.8953	2.95439	1993	38.2153	45.6185	42.5713	42.135	3.72084	1756	49.9373	44.6275	32.6571	42.4073	8.85146	1711	1.4002	0.485635	0.104321	0.224176	1.39988	0.485301	0.106301	0.204366
FQU78_RS00695	-	CDS	nucleotidyltransferase domain-containing protein	21.4111	31.7664	32.0589	28.4121	6.06487	1935	23.0557	20.4744	19.7697	21.0999	1.72999	2225	30.6103	34.7825	31.9277	32.4402	2.13279	1895	0.642303	-0.638673	0.0235321	0.0723377	0.977758	-0.032451	0.907367	0.943919
FQU78_RS00700	-	CDS	acylphosphatase	64.1461	81.7867	108.666	84.8663	22.4192	1139	117.711	85.5553	77.524	93.5969	21.2663	1161	88.3565	96.472	82.2595	89.0293	7.13013	1154	0.951713	-0.0714015	0.767792	0.871674	0.898564	-0.154307	0.524595	0.66606
FQU78_RS00705	-	CDS	TIGR04279 domain-containing protein	40.1039	57.5682	53.0222	50.2315	9.06042	1511	45.8262	40.479	69.916	52.0737	15.6814	1587	35.3184	35.7475	41.4015	37.4891	3.39495	1796	0.897857	-0.155443	0.540377	0.698225	0.63825	-0.647807	0.0112052	0.0319335
FQU78_RS00715	-	CDS	hypothetical protein	28.6776	25.8323	28.2311	27.5803	1.5302	1954	39.5727	47.4907	34.6993	40.5875	6.4558	1777	39.0004	42.4275	38.0641	39.8306	2.29713	1749	1.25539	0.328137	0.191963	0.350765	1.21706	0.2834	0.26234	0.403439
FQU78_RS00720	-	CDS	lipopolysaccharide biosynthesis protein	136.047	104.725	135.617	125.463	17.9611	882	163.443	188.788	99.1772	150.469	46.1927	858	181.304	202.088	194.32	192.571	10.5019	683	1.01857	0.0265447	0.921316	0.963168	1.2897	0.367034	0.171964	0.292128
FQU78_RS00725	-	CDS	polysaccharide deacetylase family protein	8.06042	16.4434	17.7742	14.0927	5.26629	2404	15.6746	10.441	13.3106	13.1421	2.62089	2550	13.84	13.6398	10.4015	12.6271	1.93002	2584	0.812712	-0.299184	0.360982	0.532484	0.778999	-0.360307	0.274524	0.416643
FQU78_RS00730	-	CDS	nucleotide sugar dehydrogenase	156.571	233.391	222.572	204.178	41.5825	598	168.388	203.915	202.689	191.664	20.1668	706	198.016	211.76	202.808	204.195	6.97586	646	0.814877	-0.295346	0.112284	0.237553	0.857559	-0.221692	0.233558	0.369312
FQU78_RS00735	-	CDS	Gfo/Idh/MocA family oxidoreductase	32.9578	86.6822	95.8003	71.8134	33.9574	1229	70.2039	74.3975	125.449	90.0168	30.7568	1192	45.7144	35.8963	53.7426	45.1178	8.93808	1670	1.1098	0.150296	0.668867	0.801042	0.548922	-0.865328	0.0143149	0.0394996
FQU78_RS00740	-	CDS	DegT/DnrJ/EryC1/StrS family aminotransferase	155.52	188.828	229.343	191.231	36.9703	628	217.111	260.551	325.015	267.559	54.2922	545	156.489	124.212	141.446	140.716	16.1509	864	1.21107	0.276278	0.21633	0.380196	0.629433	-0.667875	0.00290076	0.0101893
FQU78_RS00745	-	CDS	acetyltransferase	165.132	211.447	214.926	197.168	27.7986	613	160.947	200.069	185.904	182.306	19.8079	736	140.454	133.275	153.102	142.277	10.0381	855	0.79918	-0.323407	0.0830057	0.189362	0.615676	-0.699757	0.000190511	0.00101821
FQU78_RS00750	-	CDS	hypothetical protein	7.133	15.8742	11.7969	11.6014	4.3739	2533	2.72874	8.45661	10.2592	7.14819	3.93206	2896	6.51136	10.1392	0	5.55018	5.13748	3064	0.548325	-0.866896	0.312683	0.485671	0.426306	-1.23004	0.160145	0.277617
FQU78_RS00755	-	CDS	CPBP family intramembrane metalloprotease	13.5273	23.7188	32.5412	23.2624	9.51514	2086	49.8671	41.0386	45.3319	45.4126	4.41481	1693	56.6637	50.6097	49.089	52.1208	4.00708	1569	1.69717	0.763133	0.00599389	0.0243038	1.93222	0.950257	0.000628046	0.00276882
FQU78_RS00760	-	CDS	DUF1616 domain-containing protein	27.8179	51.295	61.0498	46.7209	17.0816	1569	61.1142	48.5798	57.157	55.617	6.40752	1538	52.4455	54.5514	61.9486	56.3152	4.99104	1513	1.0392	0.055471	0.830885	0.908577	1.04116	0.0581981	0.82313	0.886133
FQU78_RS00765	-	CDS	glycosyltransferase family 2 protein	197.606	385.086	417.591	333.428	118.742	390	587.658	342.735	566.421	498.938	135.692	326	437.26	566.233	407.999	470.497	84.1902	318	1.30932	0.388815	0.172287	0.32349	1.22354	0.291056	0.307069	0.453591
FQU78_RS00770	-	CDS	hypothetical protein	7.133	12.1703	13.1076	10.8036	3.21322	2572	11.87	11.8392	13.337	12.3488	0.855994	2579	15.3482	19.4093	12.1502	15.6359	3.63807	2463	0.995805	-0.00606483	0.9827	0.993238	1.24882	0.320567	0.251368	0.390577
FQU78_RS00775	-	CDS	right-handed parallel beta-helix repeat-containing protein	10.9303	8.10835	19.4428	12.8272	5.90053	2473	18.8999	11.8643	15.3715	15.3786	3.51784	2447	15.0521	18.1115	15.1205	16.0947	1.74695	2446	1.02051	0.0292899	0.929534	0.967667	1.06005	0.0841276	0.79996	0.869941
FQU78_RS00780	-	CDS	DNRLRE domain-containing protein	7.90879	12.2095	9.58408	9.9008	2.16779	2629	15.0458	24.0463	17.6262	18.9061	4.63472	2320	15.3311	14.0633	15.1157	14.8367	0.678395	2494	1.66206	0.732976	0.00375862	0.0164972	1.2866	0.363562	0.152872	0.268221
FQU78_RS00785	-	CDS	glycosyltransferase family 4 protein	18.74	23.3902	27.5493	23.2265	4.40696	2087	25.2622	21.4729	24.5289	23.7547	2.00981	2158	24.2055	23.6781	13.2046	20.3628	6.20475	2276	0.881462	-0.182029	0.520209	0.680689	0.753071	-0.409142	0.151272	0.266625
FQU78_RS00790	-	CDS	glycosyltransferase family 4 protein	8.636	12.8128	26.0714	15.8401	9.10339	2348	26.9017	16.9017	15.5755	19.7929	6.19194	2284	18.8236	20.7934	17.194	18.937	1.80238	2322	1.08355	0.115762	0.753456	0.862433	1.03088	0.0438809	0.905555	0.943015
FQU78_RS00795	-	CDS	glycosyltransferase	33.0635	39.5781	41.1495	37.9304	4.28743	1734	37.3706	28.1123	39.869	35.1173	6.19378	1898	28.0262	27.1612	24.8242	26.6705	1.65644	2064	0.795352	-0.330335	0.151406	0.29757	0.599998	-0.736972	0.00158554	0.00603858
FQU78_RS00800	-	CDS	glycosyltransferase family 2 protein	172.329	351.914	361.049	295.097	106.419	439	529.489	308.029	507.079	448.199	121.907	358	392.791	507.845	352.177	417.605	80.7459	354	1.32961	0.411	0.155237	0.301446	1.2278	0.296081	0.30607	0.45304
FQU78_RS00805	-	CDS	glycosyltransferase family 2 protein	11.3767	19.948	7.85557	13.0601	6.21946	2458	17.6725	20.1636	13.6633	17.1665	3.27956	2378	26.6151	26.0423	21.3542	24.6705	2.88625	2122	1.14893	0.200288	0.568522	0.722532	1.63525	0.709516	0.0428103	0.0990648
FQU78_RS00810	-	CDS	glycosyltransferase	27.4043	33.7377	25.5006	28.8809	4.31251	1923	49.295	38.8645	44.54	44.2332	5.22203	1715	46.2303	79.802	36.718	54.2501	22.634	1541	1.31355	0.393474	0.194868	0.354173	1.59619	0.674628	0.0262393	0.0662949
FQU78_RS00815	-	CDS	glycosyltransferase family 4 protein	9.7913	15.4072	14.8302	13.3429	3.08929	2450	16.3448	14.2269	13.0869	14.5528	1.65322	2476	18.2629	16.8701	9.18917	14.7741	4.88654	2497	0.94599	-0.0801035	0.801474	0.889457	0.959242	-0.0600327	0.851154	0.905537
FQU78_RS00820	-	CDS	DNRLRE domain-containing protein	3.06581	3.76434	5.51719	4.11578	1.26291	3055	7.19876	14.4831	7.63637	9.77276	4.08518	2724	8.87842	9.9609	9.93157	9.5903	0.61668	2766	2.05593	1.03979	0.00190302	0.00936494	1.98469	0.988913	0.00322855	0.011127
FQU78_RS00825	-	CDS	flippase	7.84364	4.58434	7.68721	6.70506	1.83826	2846	8.3653	10.0193	10.7876	9.72403	1.23782	2726	12.2744	17.3756	4.66215	11.4374	6.39791	2649	1.22282	0.290209	0.51185	0.674392	1.4264	0.512375	0.247052	0.385908
FQU78_RS00830	-	CDS	SDR family NAD(P)-dependent oxidoreductase	35.4998	48.28	66.8654	50.2151	15.7721	1513	50.6439	65.8587	49.8767	55.4598	9.01387	1539	41.472	42.6516	64.1346	49.4194	12.7574	1608	0.960152	-0.0586658	0.832171	0.908745	0.842343	-0.24752	0.373004	0.523561
FQU78_RS00835	galU	CDS	UTP--glucose-1-phosphate uridylyltransferase GalU	24.9259	42.7596	42.0825	36.5893	10.1065	1758	46.1874	44.3269	105.809	65.441	34.9718	1400	40.0221	34.7982	40.6089	38.4764	3.19889	1779	1.56219	0.643573	0.0636261	0.153695	0.906699	-0.141305	0.685595	0.791544
FQU78_RS00840	-	CDS	UDP-glucose/GDP-mannose dehydrogenase family protein	45.1789	77.1854	40.6551	54.3398	19.9137	1447	66.6191	70.5508	50.4086	62.5262	10.6766	1439	78.8411	100.305	89.8891	89.6783	10.7333	1149	0.995849	-0.0060011	0.982366	0.993238	1.41231	0.498056	0.066326	0.141409
FQU78_RS00845	-	CDS	hypothetical protein	244.699	204.887	245.754	231.78	23.2959	535	134.39	207.446	99.1176	146.985	55.2515	871	166.187	152.512	226.354	181.684	39.2843	713	0.540874	-0.886635	0.00381338	0.0166946	0.658754	-0.602188	0.0493987	0.111779
FQU78_RS00850	-	CDS	DUF354 domain-containing protein	14.57	12.4897	13.0895	13.3831	1.0708	2446	15.1112	21.3255	12.8322	16.423	4.396	2407	23.6449	25.2472	21.3923	23.4281	1.93657	2165	1.04671	0.0658673	0.824596	0.905407	1.47355	0.559295	0.0589396	0.12875
FQU78_RS00855	-	CDS	polysaccharide deacetylase family protein	4.68847	13.912	11.5694	10.0566	4.79426	2614	6.66187	5.64669	5.99407	6.10088	0.515945	2987	9.60787	9.24857	6.91451	8.59032	1.46237	2836	0.535981	-0.899747	0.01968	0.0631763	0.752159	-0.410891	0.283988	0.427273
FQU78_RS00860	-	CDS	glycosyltransferase family 2 protein	4.55248	6.75427	6.41368	5.90681	1.18518	2913	4.93442	5.79705	3.63764	4.7897	1.08696	3084	11.4778	9.5526	1.95824	7.66287	5.03325	2896	0.704102	-0.506145	0.358002	0.529694	1.12841	0.174294	0.749869	0.835949
FQU78_RS00865	-	CDS	glycosyltransferase family 4 protein	19.6774	32.6289	27.6513	26.6525	6.53326	1977	22.3615	30.1902	16.2781	22.9433	6.9743	2176	17.9626	15.9831	20.9115	18.2857	2.48006	2344	0.750089	-0.414866	0.153078	0.298792	0.58932	-0.762876	0.0092089	0.02702
FQU78_RS00870	-	CDS	GNAT family N-acetyltransferase	18.8383	16.045	15.6419	16.8418	1.74079	2307	28.8265	27.5728	35.6804	30.6933	4.36423	1978	30.0258	30.6031	25.2101	28.613	2.96107	2002	1.54941	0.631722	0.016816	0.0562626	1.43123	0.517251	0.0515646	0.115721
FQU78_RS00875	-	CDS	lipopolysaccharide biosynthesis protein	7.23336	7.51221	13.4693	9.40495	3.52257	2661	24.5352	19.8191	19.5742	21.3095	2.79624	2217	30.8139	28.7892	22.4022	27.3351	4.39034	2045	1.93307	0.950892	0.00105044	0.00569716	2.46435	1.30121	7.21407e-06	5.67131e-05
FQU78_RS00880	-	CDS	hypothetical protein	9.04015	9.6569	11.9608	10.2193	1.5394	2607	10.6516	15.3381	11.3264	12.4387	2.53354	2577	15.7501	19.0916	12.6924	15.8447	3.20065	2455	1.04735	0.0667454	0.809896	0.894978	1.31737	0.397657	0.151454	0.266811
FQU78_RS00885	-	CDS	hypothetical protein	0	0	3.33187	1.11062	1.92366	3343	1.73407	8.35961	8.69278	6.26215	3.92497	2975	3.54674	11.0456	4.67956	6.42398	4.04235	2999	4.29751	2.1035	0.11518	0.241714	4.27283	2.09519	0.118326	0.222317
FQU78_RS00890	-	CDS	Gfo/Idh/MocA family oxidoreductase	39.9373	64.1904	53.8185	52.6488	12.1688	1469	56.8683	59.4287	44.4399	53.579	8.01752	1567	45.5227	51.9629	50.3915	49.2924	3.35783	1609	0.884012	-0.177862	0.427185	0.596308	0.803735	-0.315208	0.161467	0.279073
FQU78_RS00895	-	CDS	glycosyltransferase	221.793	297.038	325.73	281.52	53.678	457	217.047	247.775	149.662	204.828	50.1847	675	271.598	235.79	414.735	307.375	94.6852	449	0.629772	-0.667098	0.0132929	0.0466758	0.934323	-0.0980061	0.715975	0.811293
FQU78_RS00900	-	CDS	DNRLRE domain-containing protein	27.3196	44.2626	35.9734	35.8519	8.47214	1772	34.367	26.7591	46.9269	36.0177	10.1847	1869	27.5397	35.8043	28.0305	30.4582	4.63641	1951	0.871789	-0.197949	0.452553	0.62329	0.729083	-0.455846	0.0846939	0.170764
FQU78_RS00905	-	CDS	right-handed parallel beta-helix repeat-containing protein	14.4011	23.3085	26.9447	21.5515	6.45375	2128	33.055	29.5479	29.0119	30.5383	2.19597	1985	76.4863	90.389	49.5568	72.144	20.7595	1306	1.2325	0.301593	0.276766	0.448989	2.88652	1.52933	2.97518e-08	4.15092e-07
FQU78_RS00910	-	CDS	DNRLRE domain-containing protein	41.6702	57.3879	47.6609	48.9063	7.93256	1538	315.817	287.505	189.445	264.256	66.3162	551	405.973	372.619	393.917	390.836	16.8892	374	4.65553	2.21895	1.31498e-22	5.59853e-20	6.82334	2.77048	2.44587e-34	7.7245e-32
FQU78_RS00920	-	CDS	polysaccharide deacetylase family protein	126.934	221.728	186.889	178.517	47.9483	657	138.697	169.152	119.105	142.318	25.219	888	184.666	171.207	262.883	206.252	49.5032	642	0.694195	-0.526587	0.0373164	0.102998	0.993446	-0.00948604	0.970056	0.982786
FQU78_RS00925	-	CDS	hypothetical protein	9.90791	10.5455	17.0986	12.5173	3.98026	2485	8.89893	13.1651	12.8047	11.6229	2.36589	2622	6.7412	9.97222	9.33904	8.68415	1.71217	2829	0.801588	-0.319068	0.308133	0.481173	0.586951	-0.768688	0.0153992	0.0420242
FQU78_RS00930	-	CDS	metal-dependent hydrolase	32.5881	27.0756	35.4514	31.705	4.25717	1855	61.8345	50.4834	151.237	87.8515	55.1857	1206	69.0156	85.7625	43.0624	65.9468	21.5148	1381	2.36391	1.24118	0.002665	0.0123664	1.75459	0.811135	0.0503256	0.113233
FQU78_RS00935	-	CDS	(5-formylfuran-3-yl)methyl phosphate synthase	175.151	180.645	168.357	174.717	6.15551	674	233.274	201.408	282.937	239.206	41.0872	597	247.541	234.275	269.424	250.413	17.7494	545	1.16982	0.226287	0.275757	0.448533	1.21115	0.27638	0.183533	0.305947
FQU78_RS00940	-	CDS	phosphoribosylformimino-5-aminoimidazole carboxamide ribotide isomerase	29.1939	22.3786	42.2022	31.2582	10.0717	1874	24.1977	50.2503	26.7485	33.7322	14.3619	1925	35.0253	27.2699	59.2723	40.5225	16.6944	1742	0.926443	-0.110226	0.778417	0.877136	1.09215	0.12717	0.745521	0.833472
FQU78_RS00945	-	CDS	hypothetical protein	45.2041	51.7372	31.3282	42.7565	10.4223	1655	38.5384	45.5959	32.1984	38.7776	6.70193	1811	16.8427	15.736	45.3332	25.9706	16.7776	2088	0.777368	-0.363331	0.407607	0.581279	0.505931	-0.982988	0.0274706	0.0688115
FQU78_RS00950	tmk	CDS	dTMP kinase	16.9984	14.2911	23.3231	18.2042	4.63518	2241	32.0803	25.0788	23.5429	26.9007	4.55092	2073	22.4627	33.5971	31.0021	29.0206	5.82568	1993	1.25077	0.322816	0.299225	0.471685	1.33261	0.414251	0.184212	0.30663
FQU78_RS00955	-	CDS	DUF166 domain-containing protein	156.546	199.191	201.661	185.8	25.3644	641	83.6387	101.221	129.921	104.927	23.3627	1067	95.7763	72.845	95.8709	88.1641	13.2668	1162	0.488254	-1.0343	1.04406e-05	0.000110095	0.405142	-1.3035	3.21369e-08	4.43029e-07
FQU78_RS00960	-	CDS	DUF2111 domain-containing protein	145.661	205.939	156.192	169.264	32.1952	690	71.4563	69.5275	94.2071	78.397	13.7259	1275	34.8619	32.0144	73.4177	46.7647	23.1261	1641	0.399716	-1.32295	4.09467e-05	0.000362245	0.233666	-2.09748	1.32508e-10	3.15297e-09
FQU78_RS00965	mtd	CDS	F420-dependent methylenetetrahydromethanopterin dehydrogenase	318.71	305.815	287.153	303.893	15.8657	430	965.667	843.012	959.4	922.693	69.0772	173	360.977	334.507	556.67	417.385	121.349	355	2.58473	1.37001	1.1753e-08	2.81905e-07	1.15589	0.20901	0.384968	0.535229
FQU78_RS00970	serB	CDS	phosphoserine phosphatase SerB	833.779	1113.92	1158.16	1035.28	175.905	146	1250.38	1372.45	1250.5	1291.11	70.4427	128	1581.33	1618.03	1610.71	1603.36	19.4269	91	1.07889	0.109547	0.493041	0.661141	1.32478	0.405757	0.0111158	0.0318091
FQU78_RS00975	-	CDS	coiled-coil protein	278.335	317.466	422.734	339.512	74.6812	386	597.778	510.391	1640.6	916.255	628.818	176	516.602	702.543	589.914	603.02	93.6606	255	2.33827	1.22544	0.00108421	0.00584308	1.51757	0.601764	0.108682	0.207794
FQU78_RS00980	-	CDS	radical SAM protein	34.544	54.4542	40.354	43.1174	10.2387	1649	59.9388	49.5674	51.8527	53.7863	5.44938	1562	50.0353	43.0899	56.9949	50.0401	6.95249	1597	1.08066	0.111918	0.619592	0.764889	0.995223	-0.006908	0.975651	0.986441
FQU78_RS00985	-	CDS	NAD(P)/FAD-dependent oxidoreductase	36.132	34.6869	37.048	35.9556	1.1904	1769	64.1171	60.6353	64.8264	63.1929	2.24318	1429	82.9923	95.444	76.4827	84.973	9.63458	1183	1.50018	0.585132	0.00376508	0.0165043	1.99667	0.997595	7.59987e-07	7.7425e-06
FQU78_RS00990	-	CDS	UbiA prenyltransferase family protein	109.385	132.378	117.996	119.92	11.6168	910	158.812	199.662	158.221	172.232	23.7576	768	207.006	184.671	161.87	184.516	22.5685	709	1.23589	0.305551	0.133408	0.269027	1.30981	0.389362	0.0560204	0.123958
FQU78_RS00995	tgtA	CDS	tRNA guanosine(15) transglycosylase TgtA	84.4839	94.1851	80.8692	86.5127	6.88585	1128	63.5433	68.2829	107.4	79.742	24.0694	1261	91.1262	99.6383	96.3331	95.6992	4.29132	1107	0.79025	-0.339618	0.167906	0.317715	0.93628	-0.0949885	0.699765	0.798114
FQU78_RS01000	-	CDS	hypothetical protein	77.8007	78.1363	110.414	88.7838	18.7334	1099	68.6833	83.881	55.8539	69.4727	14.0302	1356	92.4046	53.958	77.8465	74.7364	19.4111	1284	0.673029	-0.57126	0.0413646	0.110685	0.717098	-0.479759	0.0872087	0.175022
FQU78_RS01005	-	CDS	proteasome assembly chaperone family protein	623.804	649.244	627.106	633.385	13.8335	222	676.437	761.429	693.178	710.348	45.0225	235	421.545	286.107	610.576	439.409	162.971	342	0.959419	-0.0597677	0.821987	0.90319	0.58636	-0.77014	0.00377755	0.0126917
FQU78_RS01010	-	CDS	DUF473 domain-containing protein	119.207	116.568	203.788	146.521	49.6124	765	187.939	158.934	387.935	244.936	124.687	589	112.116	149.641	159.424	140.394	24.973	869	1.44495	0.531018	0.130138	0.264153	0.816513	-0.292452	0.406301	0.557196
FQU78_RS01015	thsB	CDS	thermosome subunit	618.228	656.308	615.097	629.878	22.9428	223	813.937	814.67	1258.55	962.385	256.485	165	795.802	734.397	858.102	796.1	61.853	191	1.3082	0.387578	0.0875857	0.196866	1.06912	0.0964224	0.670919	0.780828
FQU78_RS01020	-	CDS	4Fe-4S binding protein	4.55494	5.91318	7.53317	6.00043	1.49103	2904	13.0688	12.3004	30.2087	18.5259	10.1248	2331	7.42497	9.24945	23.5116	13.3953	8.80829	2550	2.66501	1.41414	0.00801831	0.0307896	1.87802	0.909211	0.0909808	0.181125
FQU78_RS01025	-	CDS	transcriptional regulator	3.88177	7.19896	3.56658	4.88243	2.01235	2990	10.3948	6.64744	5.58307	7.54178	2.52748	2868	9.61801	12.612	26.0478	16.0926	8.75048	2447	1.36415	0.448002	0.45555	0.626404	2.86313	1.51759	0.0101185	0.0293419
FQU78_RS01030	-	CDS	hypothetical protein	99.5012	57.2421	68.6597	75.1343	21.8609	1196	37.2875	42.799	14.2786	31.455	15.1283	1961	62.4951	100.613	60.7937	74.634	22.5147	1285	0.350677	-1.51179	0.00081623	0.00460278	0.822145	-0.282535	0.524459	0.66606
FQU78_RS01035	-	CDS	PAS domain S-box protein	3.55716	5.09557	5.4998	4.71751	1.02502	3002	6.56936	4.78276	6.58636	5.97949	1.03644	3001	6.01443	7.97055	8.48416	7.48971	1.30318	2909	1.09357	0.129039	0.652795	0.79004	1.35232	0.435433	0.128725	0.23686
FQU78_RS01040	-	CDS	circadian clock KaiB family protein	8.45375	12.5424	1.38086	7.45899	5.64685	2790	9.34264	5.93922	10.2074	8.49643	2.25643	2807	6.36959	12.9703	4.84848	8.06277	4.31752	2866	0.989854	-0.0147126	0.983323	0.993238	0.933127	-0.0998551	0.887949	0.931101
FQU78_RS01045	-	CDS	circadian clock protein KaiB	2.06041	3.05692	6.05795	3.72509	2.08085	3084	7.88213	7.05682	7.24398	7.39431	0.432707	2875	13.972	13.3886	12.7624	13.3744	0.604913	2551	1.65743	0.72895	0.204005	0.36513	2.97668	1.5737	0.00534004	0.0171612
FQU78_RS01050	kaiC	CDS	circadian clock protein KaiC	14.7743	8.82881	9.65309	11.0854	3.22116	2552	30.6146	20.2189	23.086	24.6398	5.36923	2134	15.4134	18.8341	18.0062	17.4179	1.78463	2378	1.85596	0.892163	0.00397129	0.0172528	1.29995	0.378455	0.224983	0.358858
FQU78_RS01060	-	CDS	SufD family Fe-S cluster assembly protein	191.018	237.802	243.863	224.228	28.9199	552	219.112	209.928	268.631	232.557	31.577	613	163.62	165.654	213.211	180.828	28.0625	716	0.894618	-0.160657	0.418004	0.588117	0.68714	-0.541323	0.00646158	0.0200067
FQU78_RS01065	-	CDS	ABC transporter ATP-binding protein	519.622	578.726	581.43	559.926	34.9308	254	468.105	496.522	536.776	500.468	34.505	325	318.157	281.889	444.18	348.075	85.182	414	0.767457	-0.381842	0.0745859	0.174838	0.527157	-0.923695	1.66503e-05	0.000117329
FQU78_RS01070	-	CDS	MBL fold metallo-hydrolase	44.7014	56.1777	73.4459	58.1083	14.4692	1389	113.87	100.866	112.618	109.118	7.17367	1047	82.5715	86.2871	109.668	92.8423	14.6898	1126	1.62019	0.696164	0.00207414	0.0100778	1.36147	0.445166	0.0499796	0.112673
FQU78_RS01075	nrpRI	CDS	DUF128 domain-containing protein	106.729	78.9053	84.5665	90.0668	14.7046	1087	102.142	115.715	87.1889	101.682	14.2686	1093	110.591	92.2745	103.085	101.983	9.20767	1056	0.953796	-0.0682481	0.781214	0.878905	0.946565	-0.0792273	0.747488	0.834438
FQU78_RS01080	-	CDS	hypothetical protein	14.1368	11.5357	29.0952	18.2559	9.47678	2238	63.8151	67.4127	22.1401	51.1226	25.164	1603	40.558	45.3567	59.1065	48.3404	9.62751	1622	2.39049	1.25731	0.00432524	0.018565	2.23442	1.1599	0.00863405	0.0256584
FQU78_RS01085	-	CDS	undecaprenyl diphosphate synthase family protein	16.6789	26.2922	28.3506	23.7739	6.23003	2069	76.1678	57.6739	44.9793	59.607	15.6839	1482	61.4453	64.7743	50.5795	58.933	7.42336	1479	2.16962	1.11745	6.45331e-05	0.000538725	2.13205	1.09224	9.84769e-05	0.000575941
FQU78_RS01090	-	CDS	redox-regulated ATPase YchF	135.001	139.545	106.647	127.064	17.8277	870	214.298	244.202	113.23	190.577	68.6326	710	269.61	262.209	234.936	255.585	18.2613	533	1.27566	0.351239	0.225789	0.391119	1.69418	0.760588	0.00870515	0.0258476
FQU78_RS01100	tnpA	CDS	IS200/IS605 family transposase	0.757112	1.12329	1.11302	0.997805	0.20851	3354	2.31707	0	0	0.772358	1.33776	3404	4.34425	4.91975	0	3.088	2.68972	3245	0.63823	-0.647851	0.681911	0.808701	2.68254	1.4236	0.35159	0.502437
FQU78_RS01105	-	CDS	cell surface lipoprotein	62.4909	56.3803	120.42	79.7637	35.3417	1168	93.6856	44.4966	227.262	121.815	94.5742	970	48.8956	45.2712	81.0768	58.4145	19.7096	1484	1.32161	0.402301	0.406103	0.580397	0.624578	-0.679046	0.16298	0.280977
FQU78_RS01110	-	CDS	winged helix-turn-helix domain-containing protein	93.6206	107.151	107.155	102.642	7.81295	1007	132.685	111.345	118.266	120.765	10.8871	976	115.809	127.102	131.627	124.846	8.14682	936	1.00945	0.013568	0.939419	0.974318	1.03261	0.0462914	0.795872	0.868084
FQU78_RS01115	-	CDS	winged helix-turn-helix domain-containing protein	33.5637	43.821	52.3019	43.2289	9.38314	1643	54.4409	55.4138	74.9498	61.6015	11.5702	1449	65.3625	70.155	72.0712	69.1962	3.45562	1343	1.2323	0.301348	0.197384	0.357154	1.36673	0.450726	0.054171	0.120326
FQU78_RS01120	-	CDS	hydantoinase/oxoprolinase family protein	74.8881	94.8873	130.449	100.075	28.1416	1025	127.699	111.179	117.756	118.878	8.31696	983	109.398	123.581	140.514	124.498	15.5785	940	1.02944	0.0418626	0.843507	0.915453	1.06632	0.0926342	0.662438	0.774591
FQU78_RS01125	-	CDS	hydantoinase/oxoprolinase family protein	108.092	111.742	114.437	111.424	3.18431	953	90.9719	105.276	117.464	104.571	13.2601	1070	82.2116	101.818	101.51	95.1801	11.232	1110	0.804271	-0.314246	0.11236	0.237553	0.72246	-0.469011	0.0179959	0.0479799
FQU78_RS01130	-	CDS	cation diffusion facilitator family transporter	21.9563	26.7958	59.0887	35.9469	20.1869	1771	40.1003	19.033	47.0859	35.4064	14.6036	1887	19.0268	20.9982	32.172	24.0657	7.08914	2143	0.85741	-0.221942	0.583199	0.73515	0.575825	-0.796297	0.0502245	0.113152
FQU78_RS01135	-	CDS	acetate uptake transporter family protein	273.1	424.817	683.576	460.498	207.551	310	280.747	215.534	680.612	392.298	251.807	392	205.841	192.999	398.684	265.841	115.224	511	0.74863	-0.417675	0.325943	0.499174	0.500037	-0.999893	0.0187828	0.0498103
FQU78_RS01140	mtaB1	CDS	methanol--corrinoid protein co-methyltransferase MtaB	11863	10040.2	17230.1	13044.5	3737.69	6	17845.5	15734.8	38346.3	23975.5	12490.2	5	6154.76	4893.11	16349.3	9132.39	6281.78	11	1.58314	0.662788	0.126038	0.258239	0.594432	-0.750416	0.0832448	0.168724
FQU78_RS01145	mtaC1	CDS	methanol--corrinoid protein MtaC	2136.77	3173.57	3634.38	2981.58	767.043	42	3816.62	2624.64	10933.3	5791.51	4492.61	17	1774.86	1892.99	3745.37	2471.07	1105.15	63	1.69391	0.760354	0.0839532	0.191012	0.712249	-0.489547	0.265885	0.407089
FQU78_RS01150	-	CDS	hypothetical protein	1.83927	5.45764	5.40775	4.23489	2.07482	3048	16.8867	9.6914	7.05435	11.2108	5.08925	2646	19.1883	22.4093	7.5951	16.3976	7.79144	2435	2.30017	1.20174	0.108892	0.232348	3.39828	1.76481	0.0178495	0.0476994
FQU78_RS01155	-	CDS	GTP-binding protein	66.495	124.783	129.668	106.982	35.1477	983	129.396	127.51	146.151	134.352	10.2612	919	153.789	156.854	154.846	155.163	1.55664	808	1.09879	0.135918	0.546507	0.703478	1.25491	0.327581	0.146256	0.261231
FQU78_RS01160	-	CDS	methylamine methyltransferase corrinoid protein reductive activase	261.251	301.326	342.433	301.67	40.592	433	406.242	353.862	498.228	419.444	73.0831	374	412.903	434.98	469.741	439.208	28.6539	343	1.1979	0.26051	0.175833	0.328517	1.24026	0.310647	0.106572	0.204773
FQU78_RS01165	mtaA1	CDS	MtaA/CmuA family methyltransferase	2681.46	2444.39	3056.07	2727.31	308.405	45	2531.13	3256.7	2919.54	2902.46	363.087	50	2708.44	2689.92	3771.87	3056.74	619.385	48	0.911357	-0.133912	0.54429	0.701951	0.94775	-0.0774213	0.725935	0.818267
FQU78_RS01170	-	CDS	cation-transporting P-type ATPase	7.35194	7.63536	8.10597	7.69776	0.380869	2775	20.9062	25.2446	14.7255	20.2921	5.2864	2263	16.6183	16.422	13.4086	15.483	1.79911	2468	2.25847	1.17534	8.23501e-06	8.84809e-05	1.70673	0.771237	0.00362481	0.0122258
FQU78_RS01175	-	CDS	response regulator	144.148	133.134	124.198	133.827	9.99267	835	71.5775	94.5649	79.3295	81.8239	11.695	1243	75.1916	55.0531	64.0578	64.7675	10.088	1391	0.521669	-0.938793	0.000207938	0.00143078	0.408714	-1.29084	4.52122e-07	4.84837e-06
FQU78_RS01180	-	CDS	winged helix-turn-helix domain-containing protein	42.0665	43.1571	63.8149	49.6795	12.2538	1520	57.8649	57.7718	30.6093	48.7487	15.7092	1636	54.1575	81.4234	73.4572	69.6794	14.0201	1333	0.84303	-0.246344	0.418673	0.588284	1.19126	0.252483	0.406429	0.557196
FQU78_RS01185	-	CDS	hypothetical protein	3.513	7.81807	2.5822	4.63776	2.79327	3011	10.7512	4.62764	5.61408	6.99765	3.2879	2903	12.8274	1.42673	1.81333	5.35581	6.47345	3079	1.33586	0.417773	0.671471	0.80303	1.07172	0.0999343	0.920327	0.950986
FQU78_RS01190	-	CDS	NADH-quinone oxidoreductase subunit B family protein	28.8176	30.5393	22.6951	27.3507	4.1227	1958	35.6974	29.6458	10.965	25.4361	12.8924	2114	9.66349	9.47436	27.6249	15.5876	10.4251	2466	0.790541	-0.339087	0.492487	0.660919	0.474934	-1.0742	0.0317319	0.0775222
FQU78_RS01195	-	CDS	NADH-quinone oxidoreductase subunit C	45.3988	50.0356	51.9619	49.1321	3.37354	1533	26.63	36.4516	28.8823	30.6546	5.14508	1981	49.1669	48.6404	26.3351	41.3808	13.0326	1729	0.536631	-0.897998	0.00115449	0.00611537	0.717218	-0.479516	0.0823747	0.16738
FQU78_RS01200	-	CDS	hydrogenase expression protein HupG	25.1255	27.1108	36.9366	29.7243	6.32441	1901	18.175	28.163	24.0917	23.4766	5.02233	2163	26.2124	18.7386	25.7026	23.5512	4.17564	2160	0.682187	-0.551761	0.0389499	0.106161	0.675055	-0.566923	0.0344801	0.0827237
FQU78_RS01205	-	CDS	hydrogenase-4 component E	5.63309	13.6759	9.78677	9.69859	4.02214	2641	4.7017	7.2855	17.0223	9.66983	6.49716	2730	6.41102	6.23933	5.81534	6.15523	0.306614	3016	0.8837	-0.178371	0.725519	0.842166	0.554501	-0.850739	0.100832	0.19646
FQU78_RS01210	-	CDS	respiratory chain complex I subunit 1 family protein	22.7729	15.5087	25.7946	21.3587	5.28673	2131	9.99716	18.2942	27.6826	18.658	8.84835	2326	17.9159	19.7104	25.8221	21.1495	4.14492	2244	0.744871	-0.424937	0.269318	0.441131	0.828055	-0.272202	0.479769	0.624707
FQU78_RS01215	-	CDS	oxidoreductase	22.0131	29.4207	30.489	27.3076	4.61616	1961	17.8166	23.4857	27.6779	22.9934	4.94904	2174	23.7245	24.2344	25.3547	24.4379	0.833905	2128	0.729956	-0.454119	0.0510048	0.129354	0.764768	-0.386906	0.0972155	0.190628
FQU78_RS01220	-	CDS	RibD family protein	57.5902	63.6941	64.6513	61.9785	3.83043	1342	16.8238	17.3795	26.1042	20.1025	5.20505	2270	21.0285	15.3091	16.2146	17.5174	3.07421	2377	0.27877	-1.84285	2.61469e-11	1.3701e-09	0.241638	-2.04908	2.72284e-13	9.27367e-12
FQU78_RS01225	-	CDS	ABC transporter ATP-binding protein	39.3333	46.9141	55.2722	47.1732	7.9726	1562	15.9321	21.5381	25.6362	21.0355	4.87154	2233	16.8967	31.9487	32.6439	27.1631	8.89778	2048	0.385877	-1.37379	9.85245e-06	0.000104487	0.488034	-1.03495	0.000858313	0.00361644
FQU78_RS01230	-	CDS	ABC transporter permease	11.0039	17.9585	21.8385	16.9336	5.48952	2301	11.3658	10.4367	22.5091	14.7705	6.71788	2470	16.6459	13.6304	8.23595	12.8374	4.26068	2575	0.761401	-0.393271	0.308909	0.481751	0.657912	-0.604033	0.120117	0.224348
FQU78_RS01235	-	CDS	cobalamin-dependent protein	178.616	176.994	303.276	219.629	72.4449	565	32.7781	62.5122	45.5025	46.931	14.9184	1662	16.5027	17.6668	57.1556	30.4417	23.1423	1952	0.185457	-2.43085	1.61784e-08	3.60156e-07	0.117282	-3.09195	1.00093e-12	3.19012e-11
FQU78_RS01240	-	CDS	right-handed parallel beta-helix repeat-containing protein	24.9598	41.1768	71.7431	45.9599	23.7556	1590	7.26819	12.4647	10.1208	9.95124	2.6024	2714	5.73258	4.99279	10.7684	7.16461	3.14286	2937	0.191079	-2.38776	3.73881e-10	1.36929e-08	0.134515	-2.89417	5.60572e-14	2.16381e-12
FQU78_RS01245	-	CDS	PAS domain-containing protein	19.0073	30.5225	28.9286	26.1528	6.23926	1987	30.4538	17.3205	32.7339	26.8361	8.31921	2075	23.4455	25.7919	29.318	26.1851	2.95592	2081	0.889566	-0.168827	0.549383	0.705847	0.85946	-0.218497	0.439784	0.588071
FQU78_RS01260	-	CDS	non-histone chromosomal MC1 family protein	1039.06	939.636	719.198	899.297	163.7	162	414.528	701.968	279.914	465.47	215.589	346	461.347	411.943	618.065	497.118	107.616	301	0.43861	-1.18899	0.000421908	0.00260309	0.462222	-1.11334	0.000965585	0.00397917
FQU78_RS01265	-	CDS	hypothetical protein	0	0	0	0	0	3426	4.22169	9.6914	5.87862	6.59724	2.80477	2938	8.63474	13.4456	13.2914	11.7906	2.73413	2631	32.9001	5.04002	0.000344227	0.00218738	57.0364	5.83381	3.14242e-05	0.000207149
FQU78_RS01270	-	CDS	anion transporter	31.1772	36.3439	28.8503	32.1238	3.83544	1848	36.2066	31.2421	44.4856	37.3114	6.69054	1840	67.375	61.953	41.6692	56.9991	13.55	1506	0.99601	-0.0057672	0.982725	0.993238	1.50937	0.593942	0.0254073	0.064427
FQU78_RS01275	-	CDS	methyltransferase domain-containing protein	122.504	130.177	156.996	136.559	18.11	816	112.653	150.233	103.201	122.029	24.8787	969	93.7164	75.4767	72.9818	80.725	11.3199	1218	0.769056	-0.37884	0.0870176	0.196108	0.503343	-0.990387	8.11533e-06	6.3497e-05
FQU78_RS01280	-	CDS	GTP-binding protein	474.287	388.283	307.787	390.119	83.2652	346	583.013	676.296	594.662	617.99	50.8288	273	503.012	527.654	625.218	551.961	64.6273	272	1.33589	0.4178	0.0918597	0.203297	1.17899	0.237551	0.338015	0.487044
FQU78_RS01285	-	CDS	molybdopterin biosynthesis protein	46.5111	47.5723	37.9431	44.0089	5.27983	1629	79.1245	74.6364	56.535	70.0986	11.9589	1345	103.755	100.315	83.3004	95.79	10.9522	1105	1.35603	0.439384	0.0583235	0.143637	1.83646	0.876931	0.000156403	0.000863822
FQU78_RS01295	ilvE	CDS	branched-chain-amino-acid transaminase	348.499	398.917	411.152	386.19	33.2092	347	634.604	617.722	539.413	597.246	50.7917	281	490.68	565.816	527.477	527.991	37.5709	285	1.32853	0.409829	0.0126631	0.0449862	1.16199	0.216596	0.188102	0.311471
FQU78_RS01305	-	CDS	PspC domain-containing protein	127.051	176.138	150.033	151.074	24.5601	749	66.9296	41.7037	122.045	76.8929	41.0871	1286	35.8529	40.6025	40.8537	39.103	2.81748	1764	0.439354	-1.18654	0.000483373	0.00292428	0.220699	-2.17985	2.3816e-10	5.40763e-09
FQU78_RS01310	-	CDS	SO_0444 family Cu/Zn efflux transporter	225.12	224.572	170.762	206.818	31.2267	593	15.3364	18.2804	15.9346	16.5171	1.55602	2400	16.3543	12.5243	28.6525	19.177	8.42646	2318	0.0679479	-3.87943	8.40965e-37	7.16082e-34	0.0774949	-3.68976	2.19752e-33	6.36182e-31
FQU78_RS01315	-	CDS	metalloregulator ArsR/SmtB family transcription factor	1017.45	842.639	557.369	805.821	232.242	186	51.8971	43.2091	29.1221	41.4094	11.4937	1765	25.8766	17.2688	71.07	38.0718	28.8996	1781	0.0430578	-4.53758	2.42251e-25	1.17872e-22	0.0388662	-4.68534	1.14309e-26	2.09004e-24
FQU78_RS01320	-	CDS	IS1634-like element ISMma20 family transposase	1.96532	2.18687	2.34746	2.16655	0.19188	3238	7.14242	6.86056	5.81038	6.60446	0.70198	2936	7.94503	10.9748	3.29696	7.40561	3.86725	2913	2.61241	1.38538	0.002812	0.0129253	2.91843	1.54519	0.000877631	0.00367259
FQU78_RS01325	-	CDS	energy-coupling factor transporter transmembrane protein EcfT	31.8124	32.3646	21.0451	28.4074	6.38188	1936	34.7711	43.5825	31.0845	36.4793	6.42173	1865	41.4857	43.5586	42.6942	42.5795	1.04118	1703	1.09778	0.134592	0.635415	0.776542	1.26508	0.33923	0.232479	0.368278
FQU78_RS01330	-	CDS	ATP-binding cassette domain-containing protein	52.5118	83.3444	74.5039	70.12	15.8769	1245	88.4516	87.0833	65.8338	80.4562	12.6819	1254	120.184	111.096	82.3668	104.549	19.7403	1036	0.99573	-0.00617308	0.979558	0.993238	1.28354	0.360131	0.134735	0.245448
FQU78_RS01335	-	CDS	energy-coupling factor transporter ATPase	186.308	165.09	194.292	181.897	15.0924	650	171.25	209.592	201.671	194.171	20.2414	696	229.728	265.607	237.669	244.335	18.8454	560	0.911456	-0.133755	0.506927	0.670853	1.13268	0.17974	0.372436	0.522976
FQU78_RS01340	-	CDS	biotin transporter BioY	101.085	127.755	139.43	122.757	19.6552	892	134.629	138.09	109.29	127.336	15.7238	945	80.0694	72.9836	155.244	102.766	45.5856	1050	0.895429	-0.159349	0.587934	0.738667	0.712361	-0.48932	0.0972403	0.190628
FQU78_RS01345	-	tRNA	tRNA-Arg	9.4946	0	6.97892	5.49117	4.91903	2940	14.5287	35.02	6.06928	18.5393	14.8862	2330	42.0976	34.7042	19.6036	32.1351	11.465	1903	2.67728	1.42077	0.145724	0.287398	4.5767	2.19431	0.0234148	0.0600761
FQU78_RS01350	-	CDS	N-acetyltransferase	38.6044	42.3837	54.4816	45.1566	8.29387	1606	151.817	165.171	64.6545	127.214	54.5882	946	143.377	125.427	71.7361	113.513	37.2765	998	2.42035	1.27522	0.000571576	0.00338572	2.14534	1.1012	0.00298448	0.0104113
FQU78_RS01355	-	CDS	metal-dependent transcriptional regulator	80.6968	108.551	131.285	106.844	25.3373	985	93.0236	91.8442	108.671	97.8462	9.39291	1129	103.831	90.4541	98.303	97.5295	6.72209	1093	0.793354	-0.333964	0.112969	0.238225	0.782545	-0.353754	0.0941837	0.185866
FQU78_RS01360	feoB	CDS	ferrous iron transport protein B	37.8215	37.8441	55.2128	43.6261	10.0344	1634	62.8546	63.6793	69.4943	65.3427	3.61895	1403	58.3605	66.8712	54.1184	59.7834	6.49435	1466	1.28783	0.364942	0.0837611	0.190702	1.16539	0.220814	0.296507	0.44152
FQU78_RS01365	-	CDS	hypothetical protein	1187.45	1514.08	2882.04	1861.19	899.037	75	1793.72	1616.23	1837.34	1749.1	117.112	93	2807.79	2971.37	1862.78	2547.31	598.435	60	0.821551	-0.283578	0.337258	0.509872	1.18467	0.244488	0.407976	0.558435
FQU78_RS01370	-	CDS	hypothetical protein	418.076	407.056	313.439	379.524	57.4959	354	276.278	335.408	312.022	307.903	29.7799	481	216.566	163.307	300.848	226.907	69.351	595	0.689332	-0.53673	0.0463005	0.120658	0.501603	-0.995381	0.000223395	0.00116179
FQU78_RS01375	smc	CDS	chromosome segregation protein SMC	98.109	95.3153	113.406	102.277	9.73893	1012	103.031	110.003	149.306	120.78	24.9486	975	87.7015	80.6605	106.527	91.6298	13.3734	1137	1.01258	0.0180329	0.935523	0.971757	0.758615	-0.398561	0.0741065	0.154252
FQU78_RS01380	-	CDS	segregation/condensation protein A	38.4891	46.2024	54.0102	46.2339	7.76062	1584	22.2199	30.9739	28.8533	27.349	4.56673	2056	36.3211	28.4209	22.7569	29.1663	6.81276	1987	0.511721	-0.96657	0.000237119	0.00160882	0.541123	-0.88597	0.000780697	0.00332778
FQU78_RS01385	scpB	CDS	SMC-Scp complex subunit ScpB	6.30135	17.2956	20.1481	14.5817	7.31144	2393	13.9814	13.1151	23.7655	16.954	5.91478	2387	24.6522	20.4732	5.8547	16.9934	9.8701	2403	1.02921	0.0415378	0.932948	0.969674	1.02605	0.0370975	0.940209	0.961804
FQU78_RS01390	-	CDS	TATA-box-binding protein	372.34	294.183	358.978	341.833	41.8041	382	441.464	574.466	353.351	456.427	111.314	351	550.743	507.511	372.539	476.931	92.9543	312	1.13492	0.182591	0.48976	0.658556	1.17358	0.230911	0.382587	0.533563
FQU78_RS01395	-	CDS	TATA-box-binding protein	66.9447	109.727	117.628	98.1001	27.2691	1035	220	168.644	187.883	192.176	25.9456	705	116.068	114.967	111.235	114.09	2.53308	996	1.70234	0.767515	0.000474666	0.00288699	1.00193	0.00278522	0.989962	0.995407
FQU78_RS01400	aglJ	CDS	S-layer glycoprotein N-glycosyltransferase AglJ	150.174	174.493	139.67	154.779	17.8623	736	259.987	268.676	160.158	229.607	60.3016	624	393.274	434.086	253.51	360.29	94.6989	406	1.2688	0.343464	0.216572	0.380425	1.9729	0.980315	0.000417463	0.00194928
FQU78_RS01405	thiC	CDS	phosphomethylpyrimidine synthase ThiC	2319.78	2102.65	1699.51	2040.65	314.748	67	12509.4	12694.7	6400.58	10534.9	3581.62	9	10157.6	8722.56	7457.5	8779.22	1350.94	12	4.36498	2.12597	4.3971e-13	3.1865e-11	3.60568	1.85027	2.91225e-10	6.48536e-09
FQU78_RS01410	-	CDS	outer membrane lipoprotein-sorting protein	184.846	273.783	316.188	258.272	67.0309	494	208.919	185.27	227.752	207.314	21.2862	668	136.257	140.267	188.895	155.14	29.3015	809	0.697892	-0.518925	0.0195384	0.0628238	0.516075	-0.954348	1.82588e-05	0.000127885
FQU78_RS01415	-	CDS	hypothetical protein	199.822	114.761	90.0217	134.868	57.5957	826	246.588	313.321	183.359	247.756	64.9889	583	57.16	71.9908	96.4891	75.2133	19.8616	1275	1.52696	0.610661	0.104708	0.22482	0.455857	-1.13335	0.00302287	0.010533
FQU78_RS01425	-	CDS	methylated-DNA--[protein]-cysteine S-methyltransferase	24.3548	27.3742	15.7319	22.487	6.04172	2105	21.4573	16.3329	69.3505	35.7135	29.2429	1878	14.2441	14.3872	40.3809	23.004	15.0489	2177	1.35865	0.442178	0.428744	0.59824	0.856321	-0.223777	0.690773	0.794603
FQU78_RS01430	-	CDS	hypothetical protein	29.4283	24.5594	14.8713	22.953	7.41024	2096	14.0723	13.568	9.4058	12.3487	2.56106	2580	11.513	25.3972	47.4694	28.1265	18.1329	2010	0.455374	-1.13488	0.0530377	0.133614	1.00902	0.0129484	0.981991	0.990257
FQU78_RS01435	-	CDS	epoxyqueuosine reductase	21.2766	22.4476	27.1079	23.6107	3.08476	2076	42.6866	38.3665	47.4515	42.8348	4.54433	1745	19.484	21.1225	26.8461	22.4842	3.86532	2197	1.55271	0.634789	0.0120824	0.0435018	0.801505	-0.319217	0.218271	0.350565
FQU78_RS01440	-	CDS	DUF1616 domain-containing protein	4.85988	11.3305	10.2063	8.79892	3.4573	2698	4.2495	5.1215	3.55041	4.30714	0.787131	3115	13.7617	20.3013	3.58366	12.5489	8.42454	2590	0.431707	-1.21188	0.0432557	0.114386	1.25031	0.322288	0.579732	0.711908
FQU78_RS01445	-	CDS	S-adenosyl-l-methionine hydroxide adenosyltransferase family protein	85.596	98.5526	85.1996	89.7827	7.59755	1091	22.8532	30.3028	25.9331	26.363	3.74339	2088	18.6039	17.0193	29.4551	21.6928	6.7689	2228	0.252537	-1.98543	1.11535e-13	9.04493e-12	0.203344	-2.29801	2.13105e-17	1.29882e-15
FQU78_RS01450	-	CDS	radical SAM protein	25.4251	35.8817	39.6561	33.6543	7.37233	1809	58.3584	41.0075	87.0109	62.1256	23.2319	1443	85.8825	76.0586	56.6566	72.8659	14.8722	1299	1.59981	0.677903	0.0256642	0.0777194	1.85979	0.895142	0.00322391	0.011122
FQU78_RS01455	rpl12p	CDS	50S ribosomal protein P1	3219.88	2461.61	1980.24	2553.91	624.953	50	3168.87	3677.94	2579.62	3142.15	549.651	46	5461.27	5290.71	4159.11	4970.36	707.721	29	1.03396	0.0481826	0.860373	0.926179	1.61852	0.694675	0.0112018	0.0319335
FQU78_RS01460	-	CDS	50S ribosomal protein L10	1816.45	2003.36	1836.01	1885.28	102.733	74	3155.02	3116.8	3842.12	3371.31	408.179	41	2546.33	2191.94	3059.89	2599.38	436.401	58	1.53169	0.615127	0.00232007	0.011052	1.16741	0.223312	0.26891	0.410635
FQU78_RS01465	-	CDS	50S ribosomal protein L1	1666.62	1615.65	1537.64	1606.64	64.9615	91	4349.97	3755.83	4679.05	4261.61	467.909	29	1891.37	1523.33	2534.14	1982.95	511.588	73	2.25981	1.1762	4.88669e-07	7.14338e-06	1.04001	0.0565997	0.808798	0.875495
FQU78_RS01470	-	CDS	50S ribosomal protein L11	535.28	618.997	609.613	587.963	45.8659	242	1239.16	1109.11	1696.96	1348.41	308.777	126	371.408	305.349	842.731	506.496	293.055	294	1.97121	0.979083	0.00396084	0.0172528	0.730641	-0.452766	0.183241	0.305753
FQU78_RS01475	-	CDS	transcription elongation factor Spt5	1583.15	2421.67	3067.07	2357.3	744.05	55	2654.94	1963.82	3605.27	2741.34	824.131	54	2342.22	2758.13	2377.12	2492.49	230.713	62	1.01461	0.0209266	0.937069	0.972649	0.912379	-0.132295	0.617735	0.739494
FQU78_RS01480	-	CDS	protein translocase SEC61 complex subunit gamma	246.727	424.236	450.384	373.782	110.807	360	513.809	416.703	1841.42	923.977	796.011	171	400.589	424.7	551.59	458.96	81.1206	325	2.16472	1.11418	0.0125859	0.0449612	1.0592	0.0829803	0.852783	0.905984
FQU78_RS01485	ftsZ	CDS	cell division protein FtsZ	1240.8	1239.02	1222.64	1234.15	10.0108	123	1683.47	1797.86	1458.46	1646.6	172.678	98	1177.42	1061.41	1372.9	1203.91	157.426	123	1.13919	0.188008	0.329935	0.502497	0.823834	-0.279574	0.147567	0.262896
FQU78_RS01490	-	CDS	hypothetical protein	105.979	66.9704	79.3414	84.0969	19.9343	1142	100.605	131.332	60.2181	97.385	35.6661	1131	84.9699	138.687	81.0427	101.567	32.2075	1061	0.974402	-0.0374116	0.922413	0.964019	1.00352	0.00506554	0.989506	0.995236
FQU78_RS01495	-	CDS	DUF99 family protein	20.2444	37.1027	26.6973	28.0148	8.50601	1943	26.4225	19.138	12.1797	19.2468	7.12202	2306	19.5672	16.4436	33.1932	23.068	8.90664	2173	0.596325	-0.745829	0.0509994	0.129354	0.706076	-0.502104	0.189123	0.312715
FQU78_RS01500	-	CDS	proteasome-activating nucleotidase	1253.83	1411.48	1339.16	1334.82	78.9137	114	810.078	802.601	818.486	810.388	7.94689	209	568.99	380.975	863.397	604.454	243.159	254	0.520566	-0.941847	0.000496943	0.00300104	0.383851	-1.38138	3.29294e-07	3.66656e-06
FQU78_RS01505	-	CDS	multiprotein bridging factor aMBF1	123.136	127.883	110.209	120.41	9.14689	907	795.258	411.049	1164.95	790.42	376.974	213	222.921	205.331	202.644	210.299	11.0132	633	5.60004	2.48544	1.57656e-14	1.4916e-12	1.47531	0.561021	0.084031	0.169741
FQU78_RS01510	-	CDS	TatD family hydrolase	9.59608	12.9992	11.0403	11.2118	1.70801	2548	15.9608	16.2682	17.069	16.4327	0.572067	2406	8.70538	12.2	10.3373	10.4142	1.7486	2704	1.27068	0.345598	0.245773	0.415774	0.791976	-0.336472	0.272033	0.414249
FQU78_RS01515	-	CDS	isocitrate/isopropylmalate dehydrogenase family protein	266.551	259.588	325.538	283.892	36.234	454	501.741	477.71	549.612	509.688	36.6041	324	462.755	474.651	559.169	498.858	52.568	299	1.53923	0.62221	0.00080732	0.00456766	1.48939	0.574717	0.00198239	0.00731864
FQU78_RS01520	-	CDS	2-isopropylmalate synthase	46.2377	57.1669	60.5509	54.6518	7.48072	1439	110.603	97.0335	203.67	137.102	58.0473	913	90.238	101.015	101.777	97.6766	6.45327	1090	2.16638	1.11528	8.10413e-05	0.00064795	1.52391	0.607775	0.0320611	0.0781616
FQU78_RS01525	cbiT	CDS	precorrin-6Y C5%2C15-methyltransferase (decarboxylating) subunit CbiT	116.677	160.877	163.602	147.052	26.3406	760	226.086	145.011	266.314	212.47	61.7875	657	81.0394	94.7718	119.798	98.5363	19.6514	1082	1.24881	0.320557	0.229125	0.394341	0.572061	-0.80576	0.0027001	0.00958137
FQU78_RS01530	-	CDS	cobalt-factor II C(20)-methyltransferase	50.8461	64.2933	83.242	66.1271	16.2757	1286	85.7623	62.4123	79.4098	75.8614	12.0726	1296	56.9637	66.1739	78.1402	67.0926	10.6181	1369	0.989122	-0.0157792	0.948621	0.97826	0.864527	-0.210017	0.393624	0.54415
FQU78_RS01535	-	CDS	cobalt-precorrin-4/precorrin-4 C(11)-methyltransferase	180.476	248.431	278.083	235.663	50.0408	529	200.109	229.602	313.093	247.601	58.6033	586	134.164	146.592	231.648	170.801	53.0598	750	0.9123	-0.13242	0.626415	0.770387	0.62017	-0.689265	0.0114725	0.0326148
FQU78_RS01540	-	CDS	cobalamin biosynthesis protein CbiG	291.322	334.431	373.523	333.092	41.1169	391	277.353	295.544	291.975	288.291	9.63861	512	274.013	247.335	347.016	289.455	51.6035	470	0.745342	-0.424026	0.0298136	0.0863798	0.739126	-0.436107	0.0256699	0.064998
FQU78_RS01545	-	CDS	cobalamin biosynthesis protein	89.5666	134.361	145.569	123.166	29.6323	889	106.599	127.424	160.948	131.657	27.4207	930	85.6543	84.8762	134.587	101.706	28.4786	1059	0.930108	-0.10453	0.708009	0.82834	0.706505	-0.501229	0.0743283	0.154493
FQU78_RS01550	cobJ	CDS	precorrin-3B C(17)-methyltransferase	230.527	231.501	219.341	227.123	6.75677	543	217.52	217.157	206.249	213.642	6.40507	654	137.494	103.469	241.171	160.711	71.7267	779	0.802736	-0.317002	0.274223	0.446926	0.596276	-0.745947	0.0102153	0.0295734
FQU78_RS01555	-	CDS	precorrin-8X methylmutase	86.984	92.6903	99.9676	93.214	6.50762	1069	240.101	111.924	417.178	256.401	153.278	567	56.1527	50.7454	90.2944	65.7308	21.4438	1382	2.35931	1.23836	0.00145746	0.00744353	0.597125	-0.743895	0.0571498	0.125578
FQU78_RS01560	-	CDS	hypothetical protein	12.688	2.35307	4.08023	6.37378	5.53608	2877	2.42691	4.5963	1.52075	2.84799	1.58043	3232	2.48192	1.93236	0.818659	1.74431	0.847425	3339	0.363405	-1.46035	0.0745691	0.174838	0.224942	-2.15238	0.0116141	0.0328828
FQU78_RS01565	-	CDS	cytochrome c biogenesis CcdA family protein	14.052	13.6315	15.096	14.2598	0.754018	2398	64.0939	41.2928	67.7145	57.7004	14.3242	1513	22.5536	23.2666	22.3179	22.7127	0.493968	2188	3.44582	1.78485	8.06061e-10	2.71826e-08	1.34538	0.42801	0.150772	0.26615
FQU78_RS01570	-	CDS	thiol reductase thioredoxin	366.851	449.893	405.255	407.333	41.5601	340	553.786	540.047	562.086	551.973	11.131	300	185.461	155.017	410.827	250.435	139.735	544	1.16481	0.220091	0.489309	0.658469	0.521438	-0.939431	0.00323865	0.0111507
FQU78_RS01575	-	CDS	Mrp/NBP35 family ATP-binding protein	352.552	360.881	274.474	329.302	47.6651	397	451.692	502.336	308.308	420.778	100.64	371	516.012	508.335	523.755	516.034	7.70995	292	1.08644	0.119611	0.623871	0.769057	1.31853	0.398925	0.101947	0.197488
FQU78_RS01580	-	CDS	DUF134 domain-containing protein	387.206	241.885	194.735	274.609	100.322	466	340.802	357.428	222.702	306.977	73.4562	483	420.661	259.333	428.787	369.594	95.5749	393	0.930616	-0.103743	0.763548	0.86949	1.1096	0.150045	0.663514	0.775588
FQU78_RS01585	-	CDS	NifB/NifX family molybdenum-iron cluster-binding protein	84.697	67.114	44.5695	65.4602	20.1148	1292	46.3923	64.9138	24.6097	45.3052	20.174	1696	139.57	150.1	359.685	216.452	124.156	615	0.58253	-0.779597	0.0798891	0.184102	2.74129	1.45486	0.000975208	0.00400932
FQU78_RS01590	-	CDS	NifB/NifX family molybdenum-iron cluster-binding protein	51.0107	45.6946	60.1335	52.2796	7.30257	1474	48.6014	36.0069	63.3699	49.3261	13.6959	1627	32.6333	35.1796	40.7378	36.1836	4.14451	1820	0.803341	-0.315915	0.292436	0.465003	0.58154	-0.78205	0.0102991	0.0297912
FQU78_RS01595	-	CDS	ATP-binding protein	22.6247	46.3835	61.3802	43.4628	19.5421	1638	34.3057	26.0102	50.2244	36.8468	12.3055	1854	32.6156	41.0978	36.9461	36.8865	4.24139	1809	0.744751	-0.425169	0.210725	0.372653	0.736843	-0.440571	0.195729	0.321039
FQU78_RS01600	-	CDS	ATP-binding protein	68.4737	67.3591	73.8554	69.8961	3.47386	1248	26.4795	30.1973	42.5814	33.0861	8.43071	1940	46.7827	38.9932	43.4123	43.0627	3.90649	1696	0.405661	-1.30165	1.52444e-07	2.5328e-06	0.521719	-0.938656	0.000150478	0.000833065
FQU78_RS01605	-	CDS	DUF169 domain-containing protein	519.621	500.956	654.653	558.41	83.8698	255	269.167	304.692	343.146	305.668	36.9989	486	205.396	163.817	321.442	230.218	81.6916	586	0.470204	-1.08864	4.42299e-05	0.000385287	0.349436	-1.5169	1.3344e-08	2.08816e-07
FQU78_RS01610	-	CDS	DUF1847 domain-containing protein	61.2963	79.2074	50.3844	63.6294	14.5525	1314	124.557	93.0738	76.6802	98.1036	24.3314	1124	119.3	132.769	117.033	123.034	8.50634	948	1.32244	0.403203	0.128147	0.261358	1.64568	0.71868	0.00667421	0.0206283
FQU78_RS01615	-	CDS	DUF1284 domain-containing protein	21.762	18.4497	21.1375	20.4497	1.75997	2164	24.9752	28.6668	36.268	29.97	5.75808	1999	36.8929	34.09	10.4307	27.1378	14.5366	2049	1.24822	0.319876	0.46098	0.632339	1.12716	0.172687	0.692132	0.794603
FQU78_RS01620	hdrB	CDS	CoB--CoM heterodisulfide reductase subunit B	49.8519	41.0261	57.255	49.3777	8.12487	1529	103.996	95.6311	111.784	103.804	8.07805	1078	62.1663	44.9214	85.6406	64.2428	20.4389	1396	1.79113	0.840874	0.00213053	0.0102785	1.09476	0.130612	0.635148	0.752545
FQU78_RS01625	hdrC	CDS	CoB--CoM heterodisulfide reductase subunit C	184.704	142.928	135.233	154.288	26.6203	740	166.81	186.251	146.313	166.458	19.9709	791	173.803	160.029	201.149	178.327	20.93	727	0.9113	-0.134003	0.59186	0.740858	0.964778	-0.0517313	0.836208	0.89442
FQU78_RS01630	npdG	CDS	NADPH-dependent F420 reductase	121.241	104.683	136.232	120.719	15.7809	904	150.548	163.375	153.732	155.885	6.67904	835	163.031	136.821	192.875	164.242	28.0467	771	1.10213	0.140293	0.522744	0.682851	1.14731	0.198253	0.367012	0.517872
FQU78_RS01635	-	CDS	S8 family serine peptidase	6.48679	10.8271	8.1951	8.503	2.18648	2725	14.2688	27.9848	12.1806	18.1447	8.58549	2343	23.7916	25.8507	35.1575	28.2666	6.05583	2007	1.86516	0.899298	0.0105762	0.0389432	2.85644	1.51422	1.60715e-05	0.000113944
FQU78_RS01640	-	CDS	DUF2284 domain-containing protein	159.03	175.991	194.983	176.668	17.9858	665	116.688	106.462	105.824	109.658	6.09648	1044	108.113	119.644	126.496	118.084	9.29004	971	0.532738	-0.908502	5.41612e-07	7.78367e-06	0.566987	-0.818614	6.69929e-06	5.35019e-05
FQU78_RS01645	-	CDS	Xaa-Pro peptidase family protein	25.1346	29.4858	30.72	28.4468	2.93408	1933	36.6722	29.2596	45.2116	37.0478	7.98261	1849	14.7879	13.0566	22.9306	16.925	5.27254	2407	1.11975	0.163182	0.559745	0.714781	0.503308	-0.990486	0.000510553	0.00232154
FQU78_RS01650	-	CDS	hypothetical protein	8.20795	4.38396	7.72247	6.77146	2.08183	2838	9.79668	6.74684	5.87643	7.47332	2.05862	2872	7.87796	6.1336	7.45668	7.15608	0.910207	2938	0.91801	-0.123419	0.752712	0.862433	0.876194	-0.190678	0.629255	0.747919
FQU78_RS01655	-	CDS	hypothetical protein	4.46568	8.83397	13.1298	8.80983	4.33213	2697	2.2778	1.56869	3.80616	2.55088	1.14346	3256	6.21181	0	0	2.0706	3.58639	3316	0.252988	-1.98286	0.0749333	0.175411	0.223177	-2.16374	0.0563784	0.124276
FQU78_RS01660	-	CDS	hypothetical protein	12.5464	11.1687	0	7.90503	6.88053	2764	11.5192	5.28873	16.0402	10.9494	5.39835	2667	10.4713	14.2673	2.59047	9.10969	5.9563	2800	1.17536	0.233107	0.820951	0.90319	0.983751	-0.0236345	0.981883	0.990257
FQU78_RS01665	-	CDS	hypothetical protein	18.6583	15.5713	27.4292	20.5529	6.15183	2158	28.3279	24.732	20.3132	24.4577	4.01439	2137	29.6543	35.5202	24.9803	30.0516	5.28116	1962	1.01375	0.019707	0.944439	0.977199	1.2357	0.305325	0.280182	0.423013
FQU78_RS01670	-	CDS	DUF3160 domain-containing protein	8.61175	11.0145	13.0965	10.9076	2.24431	2565	19.085	12.2048	11.3895	14.2264	4.22735	2490	19.7499	20.5024	19.007	19.7531	0.747715	2296	1.12031	0.163893	0.531458	0.690105	1.5467	0.629197	0.0160608	0.0435545
FQU78_RS01675	-	CDS	hypothetical protein	0	0	1.88482	0.628273	1.0882	3384	3.92381	1.35114	1.63915	2.3047	1.40956	3276	2.67516	0	2.6472	1.77412	1.5365	3336	2.67648	1.42034	0.482135	NA	2.08612	1.06082	0.605495	0.729821
FQU78_RS01680	-	CDS	hypothetical protein	6.08688	3.87033	1.27832	3.74518	2.40672	3082	0.665299	2.29091	1.1117	1.35597	0.839884	3362	3.17509	2.1189	0.897688	2.0639	1.1397	3317	0.310588	-1.68693	0.0780902	0.180813	0.470375	-1.08812	0.248169	0.386783
FQU78_RS01685	-	CDS	hypothetical protein	5.32698	9.98317	6.18245	7.1642	2.47849	2810	5.36274	6.64785	10.0364	7.34898	2.4144	2882	3.0712	5.23779	4.05213	4.12037	1.0849	3169	0.90152	-0.149568	0.708199	0.82834	0.494664	-1.01548	0.0136959	0.0380331
FQU78_RS01695	-	CDS	winged helix-turn-helix transcriptional regulator	23.1626	35.0811	44.3373	34.1937	10.6152	1794	39.8741	33.3089	41.6429	38.2753	4.39104	1822	29.4506	26.6532	35.3699	30.4912	4.45057	1950	0.97033	-0.0434522	0.870567	0.933206	0.763785	-0.388761	0.149089	0.264658
FQU78_RS01705	-	CDS	hypothetical protein	10.4714	23.5544	10.4281	14.818	7.566	2382	17.3157	15.8408	13.3874	15.5146	1.98433	2441	12.6864	13.7185	10.1128	12.1726	1.85697	2607	0.920505	-0.119502	0.731051	0.845907	0.717396	-0.479158	0.172761	0.29291
FQU78_RS01710	-	CDS	hypothetical protein	8.83269	9.5306	7.96794	8.77707	0.782812	2700	7.98663	6.76958	8.72589	7.82737	0.987832	2850	8.37707	6.52218	7.04608	7.31511	0.956258	2923	0.764955	-0.386553	0.266285	0.437093	0.71283	-0.488371	0.165748	0.284491
FQU78_RS01715	-	CDS	Coenzyme F420 hydrogenase/dehydrogenase%2C beta subunit C-terminal domain	293.543	286.31	250.978	276.944	22.7757	464	831.037	967.419	641.33	813.262	163.769	208	1254.91	1275.5	795.48	1108.63	271.392	135	2.49925	1.3215	3.59698e-07	5.49386e-06	3.3726	1.75386	1.43159e-11	3.68396e-10
FQU78_RS01720	-	CDS	hypothetical protein	230.733	260.953	194.273	228.653	33.3884	541	560.352	666.43	333.974	520.252	169.817	315	901.69	876.391	556.934	778.338	192.159	200	1.94221	0.957699	0.00130181	0.00677977	2.8779	1.52502	3.03142e-07	3.44156e-06
FQU78_RS01725	-	CDS	4Fe-4S dicluster domain-containing protein	242.492	255.946	182.856	227.098	38.9006	544	732.876	714.574	437.98	628.477	165.229	266	884.225	848.672	601.003	777.966	154.282	201	2.35081	1.23316	7.592e-06	8.26145e-05	2.88429	1.52821	2.8982e-08	4.07625e-07
FQU78_RS01730	-	CDS	glutamine amidotransferase family protein	128.231	98.0974	94.2553	106.861	18.6063	984	426.421	378.657	374.842	393.307	28.7413	391	184.642	204.516	206.154	198.437	11.9752	667	3.10408	1.63416	9.22877e-13	6.16337e-11	1.54975	0.632038	0.00586912	0.0185695
FQU78_RS01735	-	CDS	hypothetical protein	1.58959	0	5.84209	2.47723	3.0205	3210	14.5944	5.02549	8.12899	9.24964	4.8819	2760	14.096	30.9878	6.56409	17.216	12.5072	2392	2.89295	1.53254	0.0888666	0.198609	5.40625	2.43463	0.00641169	0.01987
FQU78_RS01740	glnA	CDS	type I glutamate--ammonia ligase	547.746	654.319	586.043	596.036	53.985	239	695.668	790.593	1120.48	868.912	222.971	187	1093.35	1015.81	869.264	992.809	113.8	151	1.25368	0.326168	0.153184	0.298822	1.41531	0.501115	0.0282059	0.0704438
FQU78_RS01745	-	CDS	tryptophan-rich sensory protein	18.221	19.4641	11.786	16.4903	4.12123	2323	11.1527	8.44881	5.12489	8.24214	3.01923	2830	4.18202	11.8401	14.296	10.106	5.27524	2731	0.42464	-1.23569	0.0164143	0.0553166	0.508249	-0.976391	0.0580068	0.127139
FQU78_RS01750	-	CDS	DUF1059 domain-containing protein	43.3322	18.3684	19.3381	27.0129	14.1412	1971	15.3927	26.0942	17.8068	19.7646	5.61294	2285	22.6033	20.1125	12.7812	18.499	5.10598	2336	0.608015	-0.717822	0.159667	0.306554	0.565108	-0.8234	0.11014	0.210119
FQU78_RS01755	-	CDS	Hsp20/alpha crystallin family protein	15.9682	30.46	11.7373	19.3885	9.8188	2200	3.49066	9.61588	13.1238	8.74346	4.87549	2792	5.94962	4.63223	21.1948	10.5922	9.20568	2700	0.397154	-1.33223	0.0455497	0.119066	0.461251	-1.11638	0.094217	0.185866
FQU78_RS01760	-	CDS	Hsp20 family protein	25.8482	57.5242	17.2723	33.5482	21.202	1814	27.8669	14.2389	21.0293	21.045	6.81401	2232	15.3218	6.68033	26.6845	16.2288	10.0329	2443	0.545726	-0.873751	0.107074	0.228935	0.415196	-1.26814	0.0208638	0.0544969
FQU78_RS01765	-	CDS	hypothetical protein	2.46238	3.6533	0	2.03856	1.86316	3250	4.39595	3.89241	1.57404	3.28747	1.50508	3195	7.27855	10.0004	2.54205	6.60701	3.77426	2978	1.44198	0.528048	0.578287	0.731123	2.89636	1.53424	0.101972	0.197488
FQU78_RS01770	-	CDS	P-II family nitrogen regulator	17.6689	27.7565	9.16758	18.1977	9.30571	2242	88.2682	72.8375	94.3432	85.1496	11.0869	1225	91.6242	118.19	70.8164	93.5437	23.7453	1121	4.1202	2.04271	6.4412e-08	1.19884e-06	4.48611	2.16547	1.03484e-08	1.67212e-07
FQU78_RS01775	-	CDS	ammonium transporter	61.5835	83.9698	45.4497	63.6676	19.3444	1312	119.034	124.674	70.9231	104.877	29.5398	1069	303.81	264.284	133.329	233.808	89.2329	579	1.40984	0.495529	0.154537	0.300529	3.11713	1.64022	2.39207e-06	2.13078e-05
FQU78_RS01780	-	CDS	ATP-binding cassette domain-containing protein	2.48645	6.32402	5.48294	4.76447	2.01715	2996	4.34832	4.67911	7.49302	5.50682	1.72803	3044	7.04089	6.92446	8.06739	7.34425	0.628962	2919	1.02174	0.0310327	0.942538	0.976661	1.34197	0.424353	0.322734	0.471678
FQU78_RS01785	-	CDS	ABC transporter permease	1.68692	1.87709	2.16992	1.91131	0.243313	3263	7.09865	3.77767	4.85251	5.24294	1.69457	3063	3.0798	4.11062	8.27209	5.15417	2.74895	3091	2.3279	1.21903	0.0346197	0.0971291	2.23982	1.16338	0.0451927	0.103957
FQU78_RS01790	-	CDS	IS256 family transposase	2.68396	0	2.63043	1.77146	1.53436	3274	4.10701	3.92839	2.28757	3.44099	1.00287	3179	4.20009	6.29795	2.15506	4.2177	2.0715	3160	1.56427	0.645488	0.364812	0.536506	1.90716	0.931426	0.190903	0.314908
FQU78_RS01795	-	CDS	ABC transporter ATP-binding protein	44.0452	49.601	51.098	48.2481	3.71596	1545	40.1953	51.7289	68.5224	53.4822	14.2447	1569	48.7186	29.7415	61.9052	46.7884	16.1685	1639	0.954608	-0.0670194	0.830978	0.908577	0.82265	-0.281649	0.371854	0.522631
FQU78_RS01800	-	CDS	COG1361 S-layer family protein	16.0578	20.8983	18.8437	18.5999	2.42944	2225	14.8724	20.7817	13.6863	16.4468	3.8007	2405	30.272	26.5438	18.904	25.2399	5.79506	2106	0.765424	-0.385669	0.178423	0.331719	1.16357	0.218555	0.443559	0.591526
FQU78_RS01805	-	CDS	ABC transporter permease	7.52373	14.5972	14.251	12.124	3.98769	2506	9.74164	11.1307	13.8734	11.5819	2.10248	2626	15.6984	22.0943	13.4431	17.0786	4.4877	2398	0.837076	-0.256569	0.430261	0.599619	1.21935	0.286116	0.376939	0.52738
FQU78_RS01810	-	CDS	ABC transporter ATP-binding protein	89.228	108.237	111.785	103.084	12.1297	1004	123.227	154.353	89.6819	122.421	32.3433	966	73.7677	49.6848	103.702	75.718	27.0612	1269	1.02356	0.033601	0.910499	0.957443	0.624714	-0.678732	0.0239444	0.0612539
FQU78_RS01815	-	CDS	COG1361 S-layer family protein	15.3834	21.1636	16.036	17.5276	3.16567	2277	25.0377	21.2223	25.3885	23.8828	2.31076	2155	25.3863	24.3089	20.2123	23.3025	2.72989	2167	1.1783	0.23671	0.328547	0.501583	1.14226	0.191895	0.430802	0.578958
FQU78_RS01820	-	CDS	MEDS domain-containing protein	97.8271	150.885	168.289	139	36.7036	804	148.511	122.95	150.149	140.537	15.2521	900	122.929	116.99	143.894	127.937	14.1343	923	0.879065	-0.185959	0.377076	0.550738	0.791755	-0.336873	0.110134	0.210119
FQU78_RS01825	-	CDS	ABC transporter permease	17.9412	27.477	24.4607	23.293	4.87398	2085	13.7269	16.7723	33.2961	21.2651	10.5298	2219	10.7172	8.69669	11.0532	10.1557	1.27466	2728	0.79445	-0.331971	0.338742	0.511809	0.37415	-1.41831	6.07941e-05	0.000375798
FQU78_RS01830	-	CDS	flavin reductase family protein	10.4003	11.1442	22.5093	14.6846	6.7866	2389	5.74695	4.2623	8.12565	6.04497	1.94884	2993	4.21953	5.63182	2.38596	4.0791	1.62748	3170	0.353647	-1.49962	0.00168474	0.00845102	0.239417	-2.0624	2.99792e-05	0.0001999
FQU78_RS01835	-	CDS	flavodoxin family protein	12.9755	8.55602	3.17918	8.23691	4.90596	2740	9.19223	8.35635	8.29441	8.61433	0.501433	2799	9.77659	14.4429	12.8992	12.3729	2.37728	2596	0.873648	-0.194876	0.693569	0.81797	1.23839	0.308466	0.531286	0.671648
FQU78_RS01840	-	CDS	ABC transporter ATP-binding protein	31.7708	53.7417	58.159	47.8905	14.1337	1552	89.0259	86.6883	160.402	112.039	41.9004	1023	111.258	108.648	84.6081	101.505	14.691	1063	2.044	1.03139	0.000422639	0.00260309	1.83038	0.872142	0.00289475	0.0101785
FQU78_RS01845	-	CDS	geranylgeranylglyceryl/heptaprenylglyceryl phosphate synthase	949.881	890.888	993.957	944.909	51.714	156	1368.14	1500.28	1616.98	1495.13	124.498	109	1219.35	1230.1	1210.51	1219.99	9.80689	122	1.35227	0.435386	0.0145645	0.0502218	1.09069	0.125246	0.48244	0.62654
FQU78_RS01850	-	CDS	50S ribosomal protein L40e	964.307	1000.43	1152.46	1039.07	99.8486	145	968.693	1254.74	1065.55	1096.33	145.488	148	1240.92	1378.85	1316.79	1312.19	69.0791	113	0.906419	-0.141751	0.456742	0.627323	1.07115	0.0991606	0.602694	0.728653
FQU78_RS01855	purB	CDS	adenylosuccinate lyase	45.6742	64.6665	64.8428	58.3945	11.0165	1388	131.794	95.9909	203.375	143.72	54.6763	882	57.0439	49.3949	78.9459	61.7949	15.3377	1430	2.13213	1.09229	0.000239615	0.0016193	0.905381	-0.143402	0.631086	0.749122
FQU78_RS01860	-	CDS	methylamine methyltransferase corrinoid protein reductive activase	88.2566	113.333	144.971	115.52	28.4205	930	74.6246	89.9377	120.144	94.9022	23.1623	1149	88.4725	86.5852	87.5477	87.5351	0.943699	1166	0.713433	-0.487149	0.0390691	0.106201	0.649725	-0.622099	0.00850987	0.0253544
FQU78_RS01865	ffs	SRP_RNA	signal recognition particle sRNA	65987.4	72663.2	45575.9	61408.8	14112.2	3	35323.3	28087.1	39224.9	34211.8	5651.47	3	62784.7	71023.8	36955	56921.2	17775.2	1	0.473214	-1.07944	0.000246354	0.00166155	0.779603	-0.359188	0.222503	0.35545
FQU78_RS01870	-	tRNA	tRNA-Ser	66.9143	55.8433	64.5551	62.4376	5.83133	1338	57.5959	81.5347	24.0604	54.397	28.8704	1555	111.258	125.688	155.428	130.791	22.5231	908	0.743281	-0.42802	0.354467	0.526292	1.75311	0.809914	0.0739141	0.153943
FQU78_RS01875	-	CDS	RAD55 family ATPase	237.555	279.27	188.671	235.165	45.3468	531	113.596	163.36	82.3614	119.773	40.8509	980	185.349	156.572	248.878	196.933	47.2308	671	0.435466	-1.19937	6.92495e-05	0.000571099	0.706791	-0.500645	0.096305	0.189233
FQU78_RS01880	-	CDS	type II/IV secretion system ATPase subunit	1.44909	1.22853	4.41272	2.36345	1.77815	3221	5.22673	9.27165	7.01347	7.17062	2.02703	2895	3.88741	3.19479	3.20565	3.42929	0.396787	3217	2.57221	1.36301	0.00418858	0.0180358	1.21604	0.282186	0.561675	0.697626
FQU78_RS01885	-	CDS	type II secretion system F family protein	4.14567	5.08101	5.69701	4.97456	0.78113	2984	6.34372	7.59798	10.8307	8.25745	2.31503	2828	6.58152	9.6628	9.3039	8.51607	1.68496	2841	1.43254	0.51858	0.111833	0.237007	1.45015	0.536204	0.101639	0.197259
FQU78_RS01890	-	CDS	hypothetical protein	2.84684	6.75792	1.25553	3.6201	2.83152	3099	2.61375	2.10006	0.36396	1.69259	1.17895	3328	1.188	0.462473	3.52674	1.72573	1.60134	3341	0.4105	-1.28455	0.169852	0.320153	0.405385	-1.30263	0.167792	0.287007
FQU78_RS01895	ablB	CDS	putative beta-lysine N-acetyltransferase	2.67294	6.23179	6.17483	5.02652	2.03846	2977	9.34889	10.2613	8.54317	9.38445	0.859613	2747	22.906	31.6361	12.2203	22.2541	9.72434	2206	1.63919	0.712986	0.0934751	0.205669	3.85376	1.94627	3.56347e-06	3.01939e-05
FQU78_RS01900	ablA	CDS	lysine 2%2C3-aminomutase	9.48706	9.52161	7.17848	8.72905	1.34294	2704	20.0678	18.2312	11.2371	16.512	4.65963	2401	29.5468	19.9447	29.0939	26.1951	5.41776	2079	1.61513	0.691651	0.0354667	0.0988539	2.54178	1.34584	3.97931e-05	0.00025515
FQU78_RS01910	-	CDS	DUF1538 domain-containing protein	4.04374	9.74915	10.4031	8.06534	3.49812	2752	10.8286	12.7843	17.7712	13.7947	3.5799	2509	11.074	8.62195	8.34914	9.34836	1.50065	2788	1.50374	0.588552	0.149471	0.294107	1.0121	0.0173575	0.966721	0.980266
FQU78_RS01915	-	CDS	DUF1538 domain-containing protein	3.37789	2.86376	6.73926	4.32697	2.10486	3040	8.12249	5.59385	12.3386	8.685	3.4074	2796	8.05487	10.9748	5.47984	8.16985	2.7493	2859	1.69017	0.757167	0.135097	0.271149	1.58143	0.661226	0.194963	0.320028
FQU78_RS01920	-	CDS	P-II family nitrogen regulator	34.9359	28.7958	23.5394	29.0904	5.70396	1914	31.1845	33.7486	27.9153	30.9495	2.9237	1975	26.8292	28.3769	32.0589	29.0883	2.68645	1989	0.904352	-0.145043	0.654021	0.791043	0.837161	-0.256424	0.432674	0.581025
FQU78_RS01925	-	CDS	cation:proton antiporter	2.01993	2.99686	3.46438	2.82706	0.737044	3181	2.1894	8.42599	2.69003	4.43514	3.46523	3105	6.58535	5.46901	6.95095	6.3351	0.772015	3007	1.37463	0.459041	0.354185	0.526292	1.92093	0.941807	0.0567453	0.124926
FQU78_RS01930	-	CDS	DUF2178 domain-containing protein	6.42063	9.52593	2.69682	6.21446	3.41922	2888	95.4417	79.262	40.4566	71.7201	28.2578	1328	76.0744	58.8572	80.4872	71.8063	11.4292	1311	10.3608	3.37306	1.06907e-13	8.88107e-12	10.2936	3.36368	1.35947e-13	4.81917e-12
FQU78_RS01935	-	CDS	helix-turn-helix transcriptional regulator	3.46108	0	6.3601	3.27373	3.18419	3131	55.6098	44.6807	22.1245	40.805	17.0758	1774	92.0755	80.1217	57.169	76.4554	17.7397	1261	9.37166	3.22831	8.3626e-08	1.50704e-06	17.5093	4.13005	5.66455e-12	1.5495e-10
FQU78_RS01940	-	CDS	hypothetical protein	237.471	343.587	188.977	256.678	79.0746	497	567.593	486.032	1174.25	742.626	376.018	225	339.88	293.316	326.197	319.797	23.9322	437	2.49305	1.31791	0.00013711	0.000995727	1.06062	0.0849142	0.806776	0.874763
FQU78_RS01945	-	CDS	hypothetical protein	99.5099	192.376	128.556	140.147	47.5057	799	381.83	272.495	662.125	438.816	200.969	362	253.244	231.461	217.911	234.205	17.826	578	2.73311	1.45055	1.21333e-05	0.000125994	1.44336	0.529428	0.111893	0.212513
FQU78_RS01950	speB	CDS	agmatinase	106.795	116.154	141.652	121.534	18.0405	900	256.186	264.648	193.509	238.115	38.8603	601	288.59	293.172	221.33	267.697	40.2207	508	1.68427	0.752125	0.000545105	0.00325154	1.87557	0.907329	3.05171e-05	0.000202614
FQU78_RS01955	-	CDS	translation initiation factor IF-5A	399.536	565.763	458.241	474.513	84.3002	301	716.516	681.438	1154.81	850.923	263.761	194	1006.92	1080.03	823.985	970.309	131.887	153	1.54942	0.631729	0.0127187	0.0451248	1.74633	0.804325	0.00151483	0.00581495
FQU78_RS01960	-	CDS	aldehyde ferredoxin oxidoreductase family protein	46.0156	58.346	49.9156	51.4258	6.30238	1485	93.3675	94.9561	43.9279	77.4172	29.0135	1282	125.091	108.836	92.9162	108.948	16.0877	1019	1.29309	0.370821	0.204333	0.365524	1.80461	0.851687	0.00353867	0.0119818
FQU78_RS01965	-	CDS	NUDIX domain-containing protein	29.7439	28.6245	20.6813	26.3499	4.941	1982	17.2216	22.0263	10.2775	16.5085	5.90678	2402	34.8046	44.4016	21.5774	33.5945	11.4601	1869	0.534895	-0.902671	0.0262407	0.0790868	1.07788	0.108196	0.787184	0.86185
FQU78_RS01970	-	CDS	matrixin family metalloprotease	37.6772	33.0674	64.7501	45.1649	17.1172	1605	82.4207	79.1313	54.2751	71.9424	15.3884	1326	92.7314	96.552	67.3836	85.5556	15.853	1180	1.36508	0.44899	0.136416	0.273153	1.61033	0.687354	0.0226449	0.0583595
FQU78_RS01975	-	CDS	carboxymuconolactone decarboxylase family protein	71.391	97.5292	98.716	89.2121	15.4449	1093	74.6313	86.4075	86.301	82.4466	6.76849	1237	91.4398	82.6756	76.6196	83.5783	7.45124	1192	0.800524	-0.320984	0.127414	0.260487	0.803393	-0.315821	0.13533	0.246128
FQU78_RS01980	-	CDS	methanogenesis marker 7 protein	155.925	195.661	231.984	194.523	38.0424	617	161.556	139.572	174.367	158.498	17.598	822	199.711	213.628	177.648	196.996	18.1428	670	0.704105	-0.506138	0.00904797	0.0341987	0.866444	-0.206821	0.286094	0.429884
FQU78_RS01985	-	CDS	methanogenesis marker 17 protein	53.9559	105.285	112.082	90.4411	31.7793	1085	93.7816	66.4403	183.325	114.516	61.1385	1010	65.7736	83.8411	58.1234	69.246	13.2058	1341	1.11036	0.151033	0.679677	0.807458	0.663704	-0.591389	0.107449	0.206232
FQU78_RS01990	-	CDS	methanogenesis marker 15 protein	219.175	216.507	262.776	232.819	25.9774	534	236.018	232.013	225.104	231.045	5.52135	617	112.271	105.946	182.06	133.426	42.2371	897	0.850661	-0.233343	0.329548	0.502497	0.485164	-1.04346	1.3707e-05	0.000100248
FQU78_RS01995	-	CDS	methanogenesis marker 5 protein	69.841	129.524	136.554	111.973	36.6563	949	102.596	88.3208	120.987	103.968	16.3765	1076	100.55	110.054	69.9376	93.5137	20.9632	1122	0.811571	-0.301211	0.277223	0.449201	0.723842	-0.466254	0.0937083	0.18529
FQU78_RS02000	-	CDS	methanogenesis marker 6 protein	137.189	172.95	157.38	155.84	17.9302	734	141.368	129.114	98.3415	122.941	22.1674	964	150.983	148.148	130.985	143.372	10.8205	850	0.678556	-0.55946	0.00858419	0.0327044	0.784932	-0.34936	0.100999	0.196553
FQU78_RS02005	-	CDS	methanogenesis marker 3 protein	245.71	254.157	233.823	244.563	10.2157	512	262.645	237.691	200.783	233.706	31.123	609	121.43	129.916	214.564	155.303	51.4964	807	0.815197	-0.29478	0.244397	0.414137	0.53554	-0.900933	0.000381216	0.00180675
FQU78_RS02010	atwA	CDS	methyl coenzyme M reductase system, component A2	111.728	145.407	138.155	131.763	17.7262	840	156.136	154.924	160.522	157.194	2.94493	830	140.078	138.869	164.807	147.918	14.639	837	1.02919	0.0415065	0.80475	0.891507	0.957269	-0.0630036	0.707944	0.805416
FQU78_RS02015	-	CDS	HAD family hydrolase	23.7128	28.0147	35.5053	29.0776	5.96767	1917	29.2299	22.2127	28.6318	26.6915	3.89025	2078	24.2804	30.6746	20.4	25.1183	5.18834	2112	0.788318	-0.343151	0.203365	0.364367	0.736892	-0.440474	0.105005	0.20266
FQU78_RS02020	-	CDS	hypothetical protein	49.1741	60.7002	32.0968	47.3237	14.3912	1559	23.4769	24.8742	12.5735	20.3082	6.73478	2261	28.3183	29.0778	25.1795	27.5252	2.06662	2039	0.366556	-1.4479	1.47022e-05	0.000147282	0.492278	-1.02245	0.00217073	0.00787173
FQU78_RS02025	-	CDS	hypothetical protein	18.8758	15.5583	34.6863	23.0402	10.2213	2093	9.62796	13.8139	14.7474	12.7298	2.72649	2567	18.0513	17.8873	10.8258	15.5882	4.1251	2465	0.473269	-1.07927	0.014091	0.0489393	0.57546	-0.797212	0.0696181	0.146756
FQU78_RS02030	-	CDS	hypothetical protein	579.296	666.175	795.181	680.218	108.626	211	462.801	420.472	520.511	467.928	50.2163	342	378.632	400.618	485.156	421.469	56.2396	351	0.592854	-0.754251	0.000118425	0.000876861	0.527539	-0.922649	2.64502e-06	2.33218e-05
FQU78_RS02035	fen	CDS	flap endonuclease-1	48.0617	54.3776	69.6381	57.3592	11.0929	1398	80.4226	74.8804	73.823	76.3753	3.54467	1290	64.3894	63.4725	67.8214	65.2278	2.29244	1387	1.14497	0.195307	0.309818	0.482726	0.967523	-0.0476322	0.805486	0.87391
FQU78_RS02040	-	CDS	hypothetical protein	38.2604	72.2462	25.5664	45.3576	24.1356	1601	29.2731	47.651	31.1276	36.0172	10.1177	1870	88.9026	98.8821	75.4058	87.7302	11.782	1164	0.70958	-0.494963	0.291861	0.464522	1.69916	0.764821	0.0950957	0.18728
FQU78_RS02045	-	CDS	beta-ribofuranosylaminobenzene 5'-phosphate synthase	137.066	156.47	138.294	143.943	10.8661	781	180.499	176.393	175.704	177.532	2.59252	748	105.042	125.659	132.016	120.906	14.1016	956	1.05736	0.0804615	0.661119	0.795064	0.71127	-0.49153	0.00773455	0.0233448
FQU78_RS02050	gpmI	CDS	2%2C3-bisphosphoglycerate-independent phosphoglycerate mutase	149.876	138.471	113.503	133.95	18.603	833	108.242	112.834	82.7415	101.273	16.2118	1096	151.621	148.114	121.67	140.468	16.374	867	0.640985	-0.641638	0.00706253	0.0278737	0.880457	-0.183675	0.44038	0.588189
FQU78_RS02055	-	CDS	GPR1/FUN34/YaaH family transporter	120.212	168.829	168.572	152.538	27.995	746	48.6663	36.2832	69.0103	51.3199	16.5242	1600	21.0035	18.9598	63.8581	34.6072	25.3527	1844	0.291219	-1.77983	1.36466e-05	0.000137924	0.192654	-2.37592	7.9187e-09	1.31036e-07
FQU78_RS02065	-	CDS	HAD-IC family P-type ATPase	40.7448	36.1231	36.706	37.858	2.51704	1736	70.7117	61.6583	45.9767	59.4489	12.5146	1487	49.8943	51.6609	49.6293	50.3948	1.10438	1591	1.33301	0.414686	0.0666821	0.159601	1.11973	0.163155	0.471494	0.617171
FQU78_RS02070	-	CDS	UbiA family prenyltransferase	0	0.566527	1.1227	0.563074	0.561356	3392	0	3.21923	0.244091	1.15444	1.79232	3372	0.199183	0	0	0.0663943	0.114998	3456	1.86222	0.89702	0.602281	0.749174	0.127011	-2.97697	0.139401	0.251704
FQU78_RS02075	-	CDS	winged helix-turn-helix domain-containing protein	48.3317	71.7071	81.5779	67.2056	17.0741	1275	46.9082	34.4273	46.057	42.4642	6.97312	1752	30.3469	42.1657	37.4216	36.6447	5.9476	1814	0.547479	-0.869124	0.000506322	0.00304151	0.46704	-1.09838	1.29546e-05	9.53484e-05
FQU78_RS02080	purH	CDS	bifunctional phosphoribosylaminoimidazolecarboxamide formyltransferase/IMP cyclohydrolase	179.128	207.708	182.001	189.612	15.7369	630	384.709	361.62	372.975	373.102	11.5447	415	306.737	258.683	328.105	297.841	35.5557	457	1.68666	0.75417	2.48624e-05	0.000233926	1.33228	0.413896	0.020816	0.0544129
FQU78_RS02085	-	CDS	NAD(P)/FAD-dependent oxidoreductase	6.49593	5.01158	3.43784	4.98179	1.52926	2983	6.75928	9.8577	4.98292	7.19996	2.46709	2892	6.37032	9.7085	10.4615	8.84678	2.17748	2818	1.22701	0.295142	0.483552	0.653563	1.4776	0.563255	0.18123	0.303858
FQU78_RS02090	nth	CDS	endonuclease III	11.9761	9.62451	10.2701	10.6236	1.21501	2580	9.54477	8.4139	14.6732	10.8773	3.33562	2669	2.60296	4.45852	7.21211	4.75786	2.31911	3121	0.868395	-0.203577	0.64701	0.787041	0.365173	-1.45335	0.00178261	0.00668044
FQU78_RS02095	-	CDS	PDGLE domain-containing protein	2376.17	1956.65	2931.01	2421.28	488.743	53	3070.27	3402.3	3260.22	3244.26	166.592	44	519.704	299.379	1403.1	740.728	584.114	210	1.14696	0.197818	0.634244	0.775862	0.258365	-1.95252	2.71605e-06	2.3822e-05
FQU78_RS02100	cbiM	CDS	cobalt transporter CbiM	1792.42	1641.21	2245.16	1892.93	314.269	72	2041.92	2116.89	2059.57	2072.79	39.1914	78	374.763	276.764	1028.01	559.845	408.391	268	0.938986	-0.0908242	0.812309	0.896831	0.25033	-1.9981	1.78755e-07	2.134e-06
FQU78_RS02105	-	CDS	class I SAM-dependent methyltransferase	1185.17	1452.03	1933.22	1523.47	379.107	100	275.929	384.734	392.389	351.017	65.1409	438	149.133	170.752	283.574	201.153	72.1925	656	0.200078	-2.32137	1.0731e-16	1.74046e-14	0.112937	-3.14641	3.22459e-29	7.0014e-27
FQU78_RS02115	-	CDS	PAS domain-containing protein	87.4367	106.677	143.383	112.499	28.424	945	32.0907	33.326	30.7835	32.0667	1.27145	1948	17.7113	18.2059	28.6376	21.5182	6.17046	2233	0.246883	-2.0181	2.87954e-16	4.08655e-14	0.162991	-2.61713	8.9629e-26	1.48272e-23
FQU78_RS02120	cbiQ	CDS	cobalt ECF transporter T component CbiQ	7.40956	3.23328	16.9797	9.20752	7.0474	2673	18.0076	20.6694	16.4383	18.3718	2.13893	2335	21.8261	14.5151	13.9487	16.7633	4.39365	2414	1.68827	0.755543	0.100353	0.217294	1.52996	0.613489	0.183949	0.306346
FQU78_RS02125	-	CDS	ATP-binding cassette domain-containing protein	105.426	91.1975	80.1192	92.2475	12.6859	1076	133.433	140.854	78.8142	117.7	33.8802	995	159.573	167.201	141.303	156.026	13.3085	804	1.07992	0.110919	0.685643	0.812561	1.41784	0.503699	0.065949	0.140816
FQU78_RS02130	dinB	CDS	DNA polymerase IV	11.8813	12.3869	11.8017	12.0233	0.317441	2516	20.6376	15.9049	26.6849	21.0758	5.40333	2227	7.03513	8.86814	14.5862	10.1632	3.93859	2726	1.49956	0.584544	0.0884939	0.198166	0.707169	-0.499874	0.154103	0.269836
FQU78_RS02135	-	CDS	protease inhibitor I42 family protein	752.391	730.507	691.298	724.732	30.953	202	269.839	325.028	132.616	242.494	99.0776	592	193.349	176.375	291.275	220.333	62.0211	606	0.285064	-1.81064	2.59395e-08	5.48758e-07	0.255789	-1.96697	1.59121e-09	3.10554e-08
FQU78_RS02140	-	CDS	phosphoadenosine phosphosulfate reductase family protein	63.6547	74.184	40.1435	59.3274	17.428	1379	124.085	110.733	73.1246	102.648	26.4249	1088	202.69	199.922	131.619	178.077	40.2575	728	1.46985	0.555674	0.0713571	0.168428	2.52911	1.33863	1.38228e-05	0.000100883
FQU78_RS02145	-	CDS	YncE family protein	13.1082	13.6136	17.7286	14.8168	2.5343	2383	29.4856	25.4175	46.0858	33.663	10.9491	1926	27.2137	32.3676	20.8398	26.807	5.77465	2058	1.94931	0.962965	0.00147558	0.00752369	1.53703	0.620143	0.0416188	0.0969059
FQU78_RS02150	-	CDS	ABC transporter ATP-binding protein	0	0	2.06576	0.688587	1.19267	3377	1.84307	1.05775	1.79651	1.56577	0.44058	3339	2.09427	2.60887	0	1.56771	1.38185	3354	1.91372	0.936377	0.478073	0.64854	1.92738	0.946641	0.474701	0.619967
FQU78_RS02160	-	CDS	hypothetical protein	4.81233	5.71183	3.53726	4.68714	1.09268	3006	8.83662	8.62136	7.38291	8.2803	0.784581	2825	21.0861	26.5801	14.9041	20.8568	5.8414	2255	1.54879	0.631138	0.217855	0.381892	3.87583	1.9545	8.96428e-05	0.000531194
FQU78_RS02165	-	CDS	ISNCY family transposase	11.0455	11.9909	12.8714	11.9693	0.913156	2520	9.89377	6.2459	9.12719	8.42229	1.92338	2810	8.01009	8.09646	5.28424	7.13026	1.59928	2941	0.600434	-0.735923	0.0193901	0.062659	0.509621	-0.972504	0.00233076	0.00837337
FQU78_RS02175	-	CDS	hypothetical protein	3.36172	14.9628	9.88403	9.40285	5.81549	2663	9.00222	15.9421	11.8191	12.2545	3.49037	2586	17.5357	8.19174	13.882	13.2031	4.70883	2561	1.18343	0.242971	0.700386	0.823343	1.26141	0.335042	0.59744	0.724435
FQU78_RS02185	-	CDS	hypothetical protein	48.1429	57.283	78.8325	61.4195	15.7574	1352	52.1515	84.8924	57.5882	64.8774	17.5454	1411	69.1222	71.6268	115.148	85.2989	25.8801	1182	0.915663	-0.127111	0.670145	0.802007	1.18402	0.243689	0.413881	0.563189
FQU78_RS02195	-	CDS	hypothetical protein	118.785	159.736	254.876	177.799	69.8207	662	49.8888	34.0914	50.7287	44.903	9.3725	1702	30.3217	25.8659	27.6565	27.948	2.24216	2016	0.219589	-2.18712	4.90876e-15	5.3933e-13	0.135757	-2.8809	3.02529e-24	4.04225e-22
FQU78_RS02200	-	CDS	Dna2/Cas4 domain-containing protein	14.9763	17.7755	41.202	24.6513	14.4015	2041	13.0953	15.7825	11.7615	13.5464	2.04807	2522	30.8018	38.2314	150.632	73.2218	67.1423	1297	0.479906	-1.05917	0.0429501	0.113739	2.55144	1.35131	0.00909499	0.026731
FQU78_RS02205	-	CDS	helix-turn-helix domain-containing protein	182.771	128.892	198.201	169.955	36.3885	688	166.717	167.846	144.145	159.569	13.3694	815	62.4035	52.4419	167.61	94.152	63.8116	1115	0.797959	-0.325614	0.393958	0.568809	0.464174	-1.10726	0.00383134	0.01286
FQU78_RS02210	-	CDS	hydroxymethylglutaryl-CoA synthase	272.601	290.662	363.33	308.864	48.0253	425	189.607	238.573	164.195	197.458	37.8056	687	224.3	180.891	332.588	245.926	78.1265	556	0.550556	-0.861038	0.00104513	0.00568647	0.677174	-0.562402	0.0322558	0.0785261
FQU78_RS02215	-	CDS	thiolase domain-containing protein	194.834	184.111	225.172	201.372	21.2966	604	124.758	151.307	110.94	129.002	20.5149	939	175.743	188.201	180.405	181.45	6.29451	714	0.548634	-0.866083	1.60048e-05	0.00015755	0.762661	-0.390887	0.0513183	0.115242
FQU78_RS02220	-	CDS	Zn-ribbon domain-containing OB-fold protein	32.6586	32.739	38.9277	34.7751	3.59649	1787	47.273	40.9279	45.7026	44.6345	3.30464	1706	37.2943	34.4135	41.0049	37.5709	3.3044	1795	1.0947	0.130542	0.613858	0.760014	0.911487	-0.133706	0.610421	0.733265
FQU78_RS02225	cyaB	CDS	class IV adenylate cyclase	11.9309	20.6515	24.3604	18.9809	6.3809	2212	14.7069	12.224	51.2682	26.0664	21.8608	2101	24.2026	24.2275	24.6339	24.3547	0.242163	2132	1.20156	0.264909	0.5926	0.74124	1.10714	0.146832	0.767599	0.847898
FQU78_RS02230	metG	CDS	methionine--tRNA ligase	240.562	243.636	252.657	245.618	6.28617	510	290.182	312.469	354.463	319.038	32.64	467	267.62	249.527	312.555	276.567	32.4528	491	1.11192	0.153055	0.416685	0.587756	0.95243	-0.0703156	0.709238	0.806512
FQU78_RS02235	sppA	CDS	signal peptide peptidase SppA	366.698	387.096	556.683	436.825	104.299	322	263.763	265.488	332.106	287.119	38.9693	515	255.536	284.651	304.969	281.719	24.8465	483	0.567587	-0.817087	0.000106927	0.000807522	0.550223	-0.861911	4.42076e-05	0.000280763
FQU78_RS02240	serS	CDS	serine--tRNA ligase	115.807	114.681	143.569	124.686	16.3629	887	139.054	155.763	162.932	152.583	12.2529	852	169.953	143.123	155.02	156.032	13.4435	803	1.05031	0.0708197	0.711003	0.830364	1.06212	0.0869504	0.649537	0.76336
FQU78_RS02245	-	CDS	glucan 1%2C4-alpha-glucosidase	36.4456	36.9274	46.5215	39.9648	5.68331	1694	30.8771	39.2507	45.3445	38.4908	7.26357	1818	28.7485	25.4154	43.865	32.6763	9.83196	1887	0.828399	-0.271602	0.310922	0.483783	0.692506	-0.530101	0.0486776	0.110671
FQU78_RS02250	-	CDS	hypothetical protein	26.1514	24.5729	54.1429	34.9557	16.6353	1782	28.0119	22.966	55.7229	35.5669	17.637	1881	26.1459	33.6325	23.8478	27.8754	5.11653	2020	0.880239	-0.184033	0.636564	0.777667	0.681761	-0.552662	0.157987	0.275278
FQU78_RS02255	-	CDS	glycoside hydrolase family 57 protein	32.6039	42.7074	33.465	36.2588	5.60124	1764	43.8229	38.3831	49.1937	43.7999	5.4053	1727	39.0705	44.6151	42.4525	42.046	2.79454	1719	1.04134	0.0584445	0.786256	0.882659	0.988411	-0.0168165	0.938076	0.961037
FQU78_RS02260	-	CDS	glycoside hydrolase family 57 protein	40.8201	44.5043	44.3248	43.2164	2.07719	1644	52.999	40.5733	77.8855	57.1526	18.9997	1518	40.4888	35.1658	45.014	40.2229	4.92947	1744	1.13389	0.181278	0.503362	0.667981	0.788962	-0.341972	0.209531	0.339036
FQU78_RS02265	purL	CDS	phosphoribosylformylglycinamidine synthase subunit PurL	225.486	229.33	223.871	226.229	2.80439	547	248.528	271.804	272.192	264.175	13.5515	552	288.083	284.018	278.156	283.419	4.99055	478	0.998383	-0.00233481	0.989021	0.995574	1.05905	0.0827657	0.625802	0.746578
FQU78_RS02270	-	CDS	transcriptional regulator	39.6866	39.2539	39.9755	39.6387	0.363191	1695	13.4953	19.3625	12.2147	15.0242	3.81128	2461	6.13383	13.1331	10.622	9.96297	3.54585	2737	0.326119	-1.61653	0.000127447	0.000933513	0.207846	-2.26641	3.20049e-07	3.59822e-06
FQU78_RS02275	yciH	CDS	stress response translation initiation inhibitor YciH	570.292	573.663	698.368	614.108	72.991	232	792.379	828.168	769.932	796.826	29.3716	212	470.615	425.239	690.007	528.62	141.595	283	1.11324	0.154759	0.494073	0.661974	0.729384	-0.455251	0.0448189	0.10325
FQU78_RS02280	-	CDS	transcriptional regulator	123.196	169.927	190.305	161.142	34.4062	714	291.609	242.92	147.658	227.395	73.2201	628	238.976	207.169	250.389	232.178	22.3976	581	1.21935	0.286111	0.286747	0.459787	1.23476	0.304236	0.25792	0.397698
FQU78_RS02285	-	CDS	Nre family DNA repair protein	99.43	61.6433	71.1896	77.4209	19.6489	1187	206.737	212.434	109.534	176.235	57.8349	754	110.158	83.09	111.817	101.688	16.1281	1060	1.90805	0.932101	0.00349099	0.015462	1.09074	0.125302	0.695157	0.794802
FQU78_RS02290	purC	CDS	phosphoribosylaminoimidazolesuccinocarboxamide synthase	29.5624	37.2811	47.8051	38.2162	9.15724	1729	71.6246	70.0961	99.211	80.3106	16.3861	1256	82.7573	81.2414	73.2453	79.0813	5.11068	1238	1.81441	0.8595	0.000460438	0.00281553	1.76768	0.821855	0.000837018	0.0035461
FQU78_RS02295	-	CDS	ATP-binding protein	63.3761	64.036	63.8523	63.7548	0.340603	1311	194.375	160.78	199.069	184.741	20.8833	728	121.406	109.39	118.163	116.319	6.21631	983	2.47535	1.30763	4.78315e-12	2.85814e-10	1.54335	0.626067	0.000984188	0.00403668
FQU78_RS02300	-	CDS	MBL fold metallo-hydrolase	143.368	127.484	168.89	146.581	20.8892	764	193.232	202.866	141.111	179.069	33.2242	745	362.782	414.908	236.713	338.134	91.6187	424	1.04394	0.0620368	0.815589	0.898768	1.95257	0.965371	0.000278448	0.001406
FQU78_RS02305	-	CDS	deoxyribodipyrimidine photo-lyase	13.4142	9.7632	14.883	12.6868	2.63628	2480	13.9425	16.1367	7.92767	12.669	4.25013	2571	30.1013	24.8752	14.8933	23.29	7.72692	2168	0.847316	-0.239029	0.514339	0.676124	1.5473	0.629756	0.08404	0.169741
FQU78_RS02310	-	CDS	hypothetical protein	12.5121	15.7075	13.4416	13.8871	1.64365	2417	7.36385	18.7641	12.9201	13.016	5.70075	2554	10.041	18.7624	8.94245	12.582	5.38056	2589	0.817857	-0.290079	0.552798	0.709841	0.772962	-0.37153	0.451255	0.598115
FQU78_RS02315	-	CDS	DUF378 domain-containing protein	13.5695	15.6585	6.64945	11.9592	4.71548	2521	17.3035	6.35556	39.5154	21.0582	16.8958	2229	11.0106	12.2466	17.1216	13.4596	3.23101	2548	1.51498	0.5993	0.362837	0.534526	0.952298	-0.0705145	0.916127	0.949343
FQU78_RS02320	-	CDS	hypothetical protein	85.6475	90.457	120.574	98.8928	18.9297	1030	149.94	122.384	140.12	137.481	13.9661	910	37.8612	15.3285	68.9365	40.7087	26.9172	1738	1.19417	0.256005	0.52241	0.682851	0.347205	-1.52614	0.000192998	0.00102676
FQU78_RS02325	-	CDS	peroxiredoxin	181.481	171.933	226.077	193.163	28.9008	623	123.795	109.066	103.43	112.097	10.5156	1021	130.023	136.161	106.091	124.091	15.888	941	0.496331	-1.01063	2.06205e-06	2.53551e-05	0.54511	-0.875382	4.03627e-05	0.000257758
FQU78_RS02330	-	CDS	hypothetical protein	5.62875	2.45619	2.92049	3.66848	1.71344	3090	8.35981	9.59549	9.52437	9.15989	0.693798	2765	5.69952	5.10986	7.51994	6.10977	1.25632	3018	2.07543	1.05341	0.0149817	0.0513875	1.36035	0.443974	0.313672	0.46115
FQU78_RS02335	-	CDS	pyrimidine dimer DNA glycosylase/endonuclease V	7.47447	11.0895	0.784864	6.4496	5.22819	2870	15.5223	11.8153	4.77794	10.7052	5.45751	2683	2.22794	0	2.20466	1.47753	1.27963	3359	1.43145	0.517473	0.563327	0.717537	0.198694	-2.33138	0.0179172	0.0478435
FQU78_RS02340	-	CDS	hypothetical protein	40.0812	74.3329	52.8572	55.7571	17.309	1425	130.332	104.044	77.2408	103.872	26.5458	1077	68.5644	57.4521	74.8455	66.954	8.8078	1371	1.62108	0.696952	0.0112828	0.0411446	1.03592	0.0509119	0.854226	0.906963
FQU78_RS02345	-	CDS	carboxymuconolactone decarboxylase family protein	64.0669	64.9525	55.7253	61.5816	5.09096	1349	142.151	153.036	135.148	143.445	9.01395	884	62.3824	71.1196	102.517	78.6728	21.1063	1244	1.99257	0.99463	0.000199781	0.00137743	1.07378	0.1027	0.704949	0.802685
FQU78_RS02350	-	CDS	hypothetical protein	22.2342	25.0706	18.3042	21.8697	3.39789	2124	87.0985	75.4481	53.4404	71.9957	17.0926	1324	32.9383	39.7317	44.9889	39.2196	6.04161	1763	2.83215	1.5019	1.46831e-06	1.85914e-05	1.52201	0.60598	0.0561686	0.124128
FQU78_RS02355	ftsA	CDS	coenzyme F390 synthetase	70.2066	60.992	40.4205	57.2064	15.2496	1401	59.434	78.3464	73.5462	70.4422	9.83086	1340	48.597	43.3656	62.5571	51.5066	9.92109	1576	1.04035	0.0570667	0.84501	0.915479	0.750283	-0.414493	0.157022	0.274188
FQU78_RS02360	nikR	CDS	nickel-responsive transcriptional regulator NikR	743.391	902.845	943.544	863.26	105.785	173	628.004	725.07	617.283	656.786	59.3786	256	574.496	707.278	912.681	731.485	170.387	217	0.656013	-0.608205	0.00436321	0.0186932	0.721222	-0.471484	0.0271657	0.0681398
FQU78_RS02365	-	CDS	metalloregulator ArsR/SmtB family transcription factor	47.3663	58.5623	63.8297	56.5861	8.40773	1409	89.0902	95.6726	75.6955	86.8195	10.1803	1213	142.069	128.245	120.21	130.175	11.0567	914	1.32179	0.402494	0.0788935	0.182177	1.96344	0.973386	1.96608e-05	0.000136331
FQU78_RS02370	-	CDS	flippase-like domain-containing protein	32.1005	38.1006	28.4617	32.8876	4.86741	1836	79.6671	85.1	41.1678	68.645	23.9505	1373	68.0248	60.6217	61.3073	63.3179	4.09065	1403	1.78641	0.837066	0.00345296	0.0153736	1.63263	0.707197	0.0136113	0.0378285
FQU78_RS02375	-	CDS	DUF2298 domain-containing protein	2.27484	1.44645	1.19436	1.63855	0.565275	3289	0.870243	2.05483	1.55803	1.49437	0.594853	3347	2.54276	3.82748	3.85815	3.40946	0.750744	3220	0.777334	-0.363393	0.476512	0.647414	1.72221	0.784257	0.11654	0.219755
FQU78_RS02380	-	CDS	aldehyde dehydrogenase family protein	53.9523	51.7945	46.1172	50.6213	4.04716	1502	69.2965	63.8029	53.683	62.2608	7.92016	1442	54.758	52.9446	44.3566	50.6864	5.55622	1588	1.04637	0.0653975	0.76836	0.871764	0.844847	-0.243238	0.275434	0.417659
FQU78_RS02385	-	CDS	DUF3303 family protein	1646.8	1550.05	1380.37	1525.74	134.866	99	357.708	502.331	439.109	433.05	72.5019	364	502.741	500.681	996.32	666.581	285.565	236	0.241707	-2.04867	8.15079e-12	4.55108e-10	0.366591	-1.44776	1.33544e-06	1.26444e-05
FQU78_RS02390	-	CDS	NAD(P)/FAD-dependent oxidoreductase	29.5609	31.7187	32.5928	31.2908	1.56056	1871	24.0307	25.0331	25.4764	24.8467	0.740626	2126	21.0646	21.8672	23.433	22.1216	1.2045	2211	0.681196	-0.553859	0.00620343	0.0249458	0.598455	-0.740686	0.000292625	0.00146693
FQU78_RS02395	-	CDS	calcium-translocating P-type ATPase%2C SERCA-type	72.266	79.3635	83.553	78.3941	5.70558	1177	38.861	44.4471	30.4131	37.907	7.06547	1827	44.0011	39.2716	35.7091	39.6606	4.15966	1755	0.415197	-1.26813	1.33295e-09	4.20374e-08	0.430181	-1.21698	6.23217e-09	1.06653e-07
FQU78_RS02400	-	CDS	cation:proton antiporter	4.15389	2.20103	1.96282	2.77258	1.20216	3187	0.908043	0.781696	0.75866	0.816133	0.0804252	3399	2.01202	1.92801	0.612611	1.51755	0.784821	3356	0.244351	-2.03297	0.00282985	0.0129898	0.461415	-1.11586	0.0903828	0.180364
FQU78_RS02405	-	CDS	CBS domain-containing protein	2.94715	3.49802	2.59953	3.0149	0.453058	3168	0.450974	0.93174	1.50714	0.963284	0.528787	3389	2.15225	7.66028	1.217	3.67651	3.4816	3194	0.279025	-1.84153	0.0328605	0.0931913	1.03953	0.0559264	0.944887	0.965452
FQU78_RS02410	-	CDS	TIGR03663 family protein	27.9091	30.5624	46.0759	34.8491	9.81274	1786	30.8437	29.2948	41.6278	33.9221	6.71811	1921	48.9895	54.1545	34.7574	45.9671	10.0455	1656	0.840446	-0.250772	0.356983	0.528416	1.12759	0.17324	0.524157	0.66606
FQU78_RS02415	-	CDS	MoaD/ThiS family protein	11.9898	10.6731	21.1511	14.6047	5.7075	2391	14.6774	13.8987	11.4964	13.3575	1.65813	2535	20.0135	21.4253	33.4197	24.9528	7.36646	2118	0.77249	-0.372413	0.400695	0.575366	1.41612	0.501944	0.248941	0.387812
FQU78_RS02420	-	CDS	molybdopterin molybdotransferase MoeA	93.5816	106.431	63.7956	87.936	21.8711	1109	149.749	146.685	75.8609	124.098	41.8029	960	202.497	177.682	158.476	179.552	22.0701	721	1.19975	0.262736	0.391025	0.565987	1.7212	0.783415	0.0105049	0.0302854
FQU78_RS02425	crcB	CDS	fluoride efflux transporter CrcB	184.895	279.805	442.372	302.357	130.212	432	393.976	415.514	199.743	336.411	118.847	447	562.765	599.226	336.898	499.629	142.104	297	0.97255	-0.0401559	0.908053	0.956348	1.432	0.518032	0.136063	0.246832
FQU78_RS02430	crcB	CDS	fluoride efflux transporter CrcB	21.9563	22.6611	49.8197	31.479	15.8874	1863	48.2052	58.3485	18.917	41.8236	20.4757	1761	71.2079	51.9515	40.4057	54.5217	15.5611	1537	1.14589	0.196471	0.660633	0.795064	1.48409	0.569575	0.202715	0.330781
FQU78_RS02435	-	CDS	DUF5350 domain-containing protein	515.782	488.064	679.134	560.993	103.247	252	638.548	638.775	385.522	554.282	146.15	299	586.818	973.144	654.057	738.006	206.392	212	0.846742	-0.240005	0.395826	0.570297	1.11556	0.157764	0.57659	0.708802
FQU78_RS02440	-	CDS	YkgJ family cysteine cluster protein	44.9508	47.8435	45.2514	46.0152	1.59047	1589	164.857	125.378	167.095	152.443	23.4663	853	102.201	116.678	85.2442	101.374	15.7333	1064	2.83438	1.50303	4.10545e-11	2.05635e-09	1.86869	0.902028	8.19979e-05	0.00049455
FQU78_RS02445	-	CDS	2%2C5-diamino-6-(ribosylamino)-4(3H)-pyrimidinone 5'-phosphate reductase	13.8267	28.8714	29.7367	24.1449	8.94634	2055	70.9173	50.7287	57.2866	59.6442	10.2988	1479	43.8086	33.6924	26.962	34.821	8.47981	1842	2.15849	1.11002	0.000324364	0.0020845	1.25662	0.329549	0.290977	0.435525
FQU78_RS02450	-	CDS	CBS domain-containing protein	490.829	485.069	527.971	501.29	23.2852	278	752.333	756.084	829.908	779.442	43.7454	215	799.962	790.652	923.925	838.179	74.4032	183	1.33032	0.411775	0.0184161	0.0603128	1.41425	0.500034	0.00421521	0.0139729
FQU78_RS02455	-	CDS	universal stress protein	821.49	902.435	934.216	886.047	58.1224	165	1285.8	1189.85	1080.65	1185.43	102.648	137	836.22	771.928	1352.47	986.875	318.247	152	1.14729	0.198236	0.405151	0.579566	0.94445	-0.0824542	0.72931	0.821005
FQU78_RS02460	-	CDS	amidohydrolase family protein	119.74	148.513	158.332	142.195	20.0567	790	150.265	136.2	194.797	160.421	30.59	811	264.876	297.696	199.483	254.018	49.9988	536	0.973585	-0.0386207	0.866187	0.930086	1.52538	0.60917	0.00780591	0.0235397
FQU78_RS02465	-	CDS	DUF167 domain-containing protein	16.1641	20.7842	19.0101	18.6528	2.33069	2223	69.2564	50.535	41.3307	53.7073	14.2306	1564	44.9689	51.6423	54.5111	50.3741	4.89589	1593	2.47864	1.30955	4.13633e-05	0.00036404	2.3029	1.20345	0.000181598	0.000978095
FQU78_RS02470	-	CDS	toprim domain-containing protein	5.44049	9.22486	9.14054	7.93529	2.16098	2761	45.1932	29.4859	35.7712	36.8167	7.9057	1856	40.1362	48.6097	21.6637	36.8032	13.7788	1811	4.01815	2.00653	5.48033e-07	7.81004e-06	4.00769	2.00277	6.23069e-07	6.46132e-06
FQU78_RS02475	-	CDS	DUF356 domain-containing protein	1709.54	2122.23	1654.14	1828.64	255.762	78	1254.75	1447.4	1069.46	1257.2	188.983	132	893.562	857.449	1412.06	1054.36	310.307	145	0.589722	-0.761894	0.00212473	0.0102785	0.488615	-1.03323	3.12822e-05	0.000206605
FQU78_RS02480	-	CDS	glutamate-5-semialdehyde dehydrogenase	66.7025	57.8254	55.7586	60.0955	5.81442	1372	72.2486	81.871	85.6117	79.9104	6.89392	1260	57.1713	46.7431	81.8226	61.9123	18.0139	1429	1.12973	0.175978	0.502879	0.667981	0.863475	-0.211775	0.421526	0.569931
FQU78_RS02485	proB	CDS	glutamate 5-kinase	132.686	145.054	131.007	136.249	7.67147	818	178.645	203.504	99.7628	160.637	54.1644	809	219.201	210.125	177.728	202.351	21.8018	651	1.00835	0.0119983	0.964487	0.9881	1.25802	0.331152	0.219096	0.351566
FQU78_RS02490	proC	CDS	pyrroline-5-carboxylate reductase	132.386	132.227	157.413	140.675	14.4951	797	172.457	219.3	116.153	169.303	51.6456	781	266.522	219.632	188.926	225.027	39.0787	597	1.03196	0.0453858	0.864154	0.929074	1.35803	0.441517	0.0959322	0.188714
FQU78_RS02495	-	CDS	peroxiredoxin	151.431	242.069	272.087	221.862	62.8146	559	140.047	120.628	152.534	137.736	16.078	908	120.481	133.355	161.594	138.477	21.0297	879	0.540631	-0.887283	0.000105287	0.000800909	0.537017	-0.89696	9.09137e-05	0.000537133
FQU78_RS02500	-	CDS	DUF523 and DUF1722 domain-containing protein	27.5179	34.4642	32.0477	31.3433	3.52631	1869	29.8038	26.1747	24.9007	26.9597	2.54404	2070	28.3354	24.9641	91.8655	48.3884	37.6901	1621	0.739848	-0.434699	0.297959	0.470845	1.30844	0.387847	0.351787	0.502511
FQU78_RS02505	-	CDS	hypothetical protein	16.7439	15.7651	15.3843	15.9645	0.701362	2344	16.5062	11.5373	14.8199	14.2878	2.52685	2489	8.56614	9.15407	11.967	9.89573	1.81768	2739	0.760476	-0.395025	0.172734	0.32415	0.519124	-0.945848	0.00140729	0.00548258
FQU78_RS02510	-	CDS	PspC domain-containing protein	0	0	1.44257	0.480857	0.832869	3398	3.00314	2.06822	1.25454	2.10863	0.874996	3297	4.09493	0	4.05213	2.71569	2.35195	3272	3.18558	1.67156	0.370444	0.543382	4.10851	2.03862	0.27373	0.416078
FQU78_RS02515	ftsY	CDS	signal recognition particle-docking protein FtsY	128.354	140.754	139.468	136.192	6.81811	819	273.477	299.198	260.95	277.875	19.4994	531	308.422	325.915	327.235	320.524	10.5014	436	1.75009	0.807429	1.00247e-06	1.33376e-05	1.99581	0.996978	1.56199e-09	3.06574e-08
FQU78_RS02520	pfdA	CDS	prefoldin subunit alpha	1148.29	1184.89	1209.05	1180.74	30.5904	127	1676.11	2110.98	1075.6	1620.9	519.898	99	2466.57	2463.44	2040.42	2323.48	245.14	64	1.17474	0.232337	0.360761	0.532389	1.66628	0.736635	0.00375577	0.0126307
FQU78_RS02525	rpl18a	CDS	50S ribosomal protein L18a	1015.92	898.726	1062.19	992.28	84.2588	152	1515.34	2053.17	1031.78	1533.43	510.938	105	1719.56	1651.92	1825.09	1732.19	87.2743	84	1.31876	0.399182	0.127958	0.261129	1.47265	0.558411	0.0332521	0.0803883
FQU78_RS02530	-	CDS	translation initiation factor IF-6	198.839	360.651	382.824	314.105	100.437	417	1112.24	783.68	1320.12	1072.01	270.473	152	512.484	544.711	522.261	526.485	16.5239	286	2.98201	1.57628	5.50371e-10	1.95267e-08	1.44944	0.5355	0.0352956	0.0843887
FQU78_RS02535	-	CDS	50S ribosomal protein L31e	240.294	280.947	288.938	270.06	26.0852	473	410.665	399.113	441.614	417.13	21.9757	376	350.147	402.03	496.138	416.105	74.006	358	1.32857	0.409879	0.0411336	0.110316	1.30801	0.387373	0.0540746	0.120298
FQU78_RS02540	-	CDS	50S ribosomal protein L39e	1527.59	1879.7	1677.6	1694.96	176.696	86	1775.69	2013.47	870.726	1553.3	602.96	102	1862.04	1879.6	2915.37	2219	603.134	67	0.786998	-0.345568	0.260987	0.431725	1.11204	0.153212	0.618139	0.739723
FQU78_RS02545	-	CDS	alpha hydrolase	570.133	903.883	828.278	767.431	174.997	193	1531.87	1597.69	1275.39	1468.32	170.292	114	1425.5	1307.75	1342.83	1358.69	60.4556	108	1.66078	0.731864	0.000118015	0.000875728	1.52096	0.604983	0.00146538	0.00566266
FQU78_RS02550	-	CDS	DNA-binding protein	1243.14	1785.34	1876.02	1634.83	342.235	88	2335.87	2320.98	2295.88	2317.58	20.209	64	2724.93	2829.81	2305.23	2619.99	277.586	56	1.22938	0.297931	0.098593	0.214557	1.37531	0.459756	0.010817	0.0310564
FQU78_RS02555	-	CDS	30S ribosomal protein S19e	1578.11	2027.94	1855.27	1820.44	226.927	80	2511.21	2079.45	2077.59	2222.75	249.818	72	2678.12	2812.78	2285.85	2592.25	273.762	59	1.05052	0.0711025	0.688018	0.813676	1.21373	0.279442	0.114558	0.216643
FQU78_RS02560	-	CDS	adenylosuccinate synthase	492.7	535.898	445.87	491.489	45.0263	287	517.987	496.611	665.425	560.008	91.9177	295	356.739	243.337	479.389	359.822	118.056	407	0.97359	-0.0386142	0.885398	0.941234	0.618208	-0.693836	0.00965353	0.0281818
FQU78_RS02565	-	CDS	TIGR00304 family protein	65.563	110.339	99.2601	91.7206	23.3205	1078	104.068	102.092	73.8119	93.324	16.9268	1165	103.109	97.7646	81.8271	94.2336	11.0716	1113	0.885062	-0.17615	0.486073	0.655669	0.887086	-0.172853	0.495872	0.639443
FQU78_RS02570	-	CDS	DUF131 domain-containing protein	51.6196	61.6936	63.2376	58.8503	6.30935	1386	21.9413	24.9326	21.0815	22.6518	2.02149	2186	34.4058	61.7278	23.6843	39.9393	19.6161	1747	0.331978	-1.59084	2.84131e-05	0.000262035	0.579246	-0.787752	0.0353285	0.0844092
FQU78_RS02575	-	CDS	proteasome-activating nucleotidase	472.741	456.946	464.422	464.703	7.90088	309	722.524	826.189	476.27	674.994	179.736	251	873.863	820.167	768.583	820.871	52.6433	184	1.23899	0.309168	0.188301	0.345185	1.49151	0.576778	0.0141126	0.0390344
FQU78_RS02580	-	tRNA	tRNA-Glu	0	0	0	0	0	3427	3.63217	5.00286	3.03464	3.88989	1.0091	3143	2.47633	7.71204	0	3.39612	3.93744	3223	7.45034	2.89731	0.199969	NA	6.4693	2.69361	0.238139	0.375873
FQU78_RS02585	-	CDS	hypothetical protein	3.70439	3.664	4.08433	3.81757	0.231895	3076	2.36187	2.92786	3.94663	3.07879	0.80309	3211	2.89848	2.50743	0	1.80197	1.57275	3332	0.691786	-0.531602	0.484769	0.65417	0.418074	-1.25817	0.110712	0.210978
FQU78_RS02590	-	CDS	hypothetical protein	10.822	4.94033	15.2974	10.3533	5.19443	2599	4.45845	11.4046	6.38569	7.41625	3.58593	2873	10.8559	3.38087	6.01579	6.75087	3.79136	2966	0.608591	-0.716454	0.244589	0.414256	0.551179	-0.859407	0.167232	0.28633
FQU78_RS02595	-	CDS	protease inhibitor I42 family protein	5.01857	3.38444	2.01211	3.47171	1.50513	3113	8.02851	4.08675	5.54117	5.88548	1.99331	3010	6.42559	4.81752	6.12293	5.78868	0.854554	3045	1.42412	0.510074	0.333496	0.505964	1.40025	0.485686	0.360441	0.510882
FQU78_RS02600	-	CDS	ADP-ribosylglycohydrolase family protein	11.3666	12.121	10.4437	11.3105	0.840083	2540	25.8182	31.2565	22.479	26.5179	4.43035	2083	22.9755	19.0423	27.5025	23.1734	4.23357	2170	2.01582	1.01137	0.000383376	0.00239153	1.73654	0.79622	0.00551071	0.017632
FQU78_RS02605	-	CDS	GIY-YIG nuclease family protein	2.41167	3.57806	7.68161	4.55711	2.76803	3018	5.53553	7.20091	4.62488	5.7871	1.30631	3017	11.322	7.18261	10.7887	9.76443	2.25176	2747	1.08112	0.112521	0.845057	0.915479	1.80087	0.848691	0.135355	0.246128
FQU78_RS02610	-	CDS	MBL fold hydrolase	5.51419	9.54462	4.89757	6.65213	2.52387	2853	7.55891	4.47934	5.58104	5.8731	1.56042	3011	6.35197	6.34516	3.79507	5.4974	1.47427	3066	0.766609	-0.383436	0.32247	0.494997	0.719763	-0.474407	0.224663	0.358512
FQU78_RS02615	-	tRNA	tRNA-Leu	4.18214	6.20482	3.07405	4.487	1.58749	3027	19.1986	24.24	26.7337	23.3908	3.83867	2165	19.6337	16.9849	4.31745	13.6454	8.18605	2539	4.70508	2.23422	0.017529	0.0579085	2.78839	1.47943	0.123975	0.229823
FQU78_RS02620	-	tRNA	tRNA-Gly	4.94789	14.6818	7.27381	8.96784	5.08327	2686	11.3569	18.2499	9.48859	13.0318	4.61452	2553	15.4858	4.01895	5.10797	8.20423	6.32946	2858	1.32359	0.404457	0.689068	0.814636	0.857768	-0.22134	0.832253	0.893188
FQU78_RS02625	-	CDS	CcmD family protein	84.4471	105.243	196.148	128.613	59.4043	858	155.066	174.427	90.6891	140.06	43.839	902	183.248	203.034	132.513	172.932	36.3752	746	0.941242	-0.0873629	0.815647	0.898768	1.15254	0.204814	0.584561	0.715058
FQU78_RS02630	-	CDS	cytochrome c maturation protein CcmE	82.2782	137.159	142.701	120.713	33.4003	905	141.464	125.19	114.055	126.903	13.7845	947	182.766	220.767	151.747	185.093	34.5689	706	0.91436	-0.129166	0.597246	0.745077	1.32205	0.402772	0.0986904	0.193046
FQU78_RS02635	-	CDS	polyprenyl synthetase family protein	64.9529	96.9546	83.2593	81.7223	16.0561	1156	143.936	108.726	140.004	130.889	19.2936	934	126.848	128.357	156.596	137.267	16.7565	883	1.38553	0.47044	0.0259302	0.078227	1.43785	0.523914	0.0132378	0.0368199
FQU78_RS02640	-	CDS	radical SAM protein	38.6698	46.7804	54.0054	46.4852	7.67208	1575	95.5867	94.9823	85.7562	92.1084	5.50944	1176	96.9773	98.8199	95.196	96.9977	1.81206	1099	1.70655	0.77108	1.98735e-05	0.000192847	1.77845	0.830619	4.48288e-06	3.69918e-05
FQU78_RS02645	ahaH	CDS	ATP synthase archaeal subunit H	813.649	1299.05	1628.59	1247.1	409.948	120	848.007	526.06	2565.07	1313.05	1096.17	127	448.931	541.202	615.099	535.077	83.2535	281	0.922046	-0.11709	0.790201	0.884464	0.370452	-1.43264	0.00114527	0.00459621
FQU78_RS02650	-	CDS	V-type ATP synthase subunit I	326.426	504.09	716.896	515.804	195.498	271	313.463	264.979	310.172	296.205	27.0918	501	219.541	208.775	237.994	222.103	14.7769	600	0.501985	-0.994285	2.9394e-05	0.000269129	0.372521	-1.4246	2.20643e-09	4.21162e-08
FQU78_RS02655	-	CDS	hypothetical protein	407.915	760.269	1124.65	764.276	358.382	196	368.74	338.851	305.295	337.629	31.7404	445	251.399	248.793	350.677	283.623	58.0852	477	0.388294	-1.36478	4.09612e-06	4.74537e-05	0.322424	-1.63297	3.843e-08	5.17464e-07
FQU78_RS02660	-	CDS	V-type ATP synthase subunit E	295.194	493.773	704.833	497.933	204.851	281	399.025	270.1	679.396	449.507	209.266	357	193.891	220.612	204.041	206.181	13.4886	643	0.791941	-0.336536	0.317135	0.4891	0.359037	-1.4778	1.17283e-05	8.74339e-05
FQU78_RS02665	-	CDS	V-type ATP synthase subunit C	194.252	292.109	474.815	320.392	142.404	411	182.882	152.665	236.77	190.772	42.6044	709	150.446	143.876	165.528	153.283	11.1013	813	0.521655	-0.938832	0.000895908	0.00498605	0.414474	-1.27065	7.13836e-06	5.63606e-05
FQU78_RS02670	-	CDS	V-type ATP synthase subunit F	393.917	579.306	816.145	596.456	211.636	238	345.449	302.845	522.754	390.349	116.628	393	298.004	265.699	365.044	309.582	50.6746	445	0.571467	-0.807259	0.00466136	0.019698	0.447685	-1.15944	5.01177e-05	0.000313146
FQU78_RS02675	-	CDS	ATP synthase subunit A	948.267	1130.68	1517.79	1198.91	290.827	126	724.593	658	913.518	765.37	132.55	220	571.068	486.369	586.616	548.018	53.9521	275	0.55295	-0.854778	7.22475e-05	0.000587511	0.391552	-1.35272	3.43186e-10	7.54574e-09
FQU78_RS02680	-	CDS	ATP synthase subunit B	1591.02	1775.56	2392.93	1919.84	419.971	71	1112.27	1138.36	1269.87	1173.5	84.4734	140	1068.06	969.597	1128.94	1055.53	80.4053	144	0.528221	-0.920786	1.08043e-06	1.42634e-05	0.469779	-1.08994	7.88848e-09	1.31036e-07
FQU78_RS02685	-	CDS	V-type ATP synthase subunit D	106.675	170.697	275.052	184.141	84.9899	645	117.939	90.64	124.956	111.178	18.1293	1031	98.7618	101.617	98.5944	99.6579	1.69912	1075	0.528595	-0.919764	0.00124001	0.00650768	0.469196	-1.09174	0.000131428	0.00074
FQU78_RS02690	atpG	CDS	V-type ATP synthase subunit G	44.1755	46.8148	72.6728	54.5543	15.7464	1441	17.7041	14.4094	29.5832	20.5656	7.98134	2248	34.0162	20.5039	30.4031	28.3077	6.99561	2004	0.323056	-1.63014	0.00017519	0.00122274	0.442626	-1.17584	0.00639091	0.0198232
FQU78_RS02695	hypF	CDS	hypF carbamoyltransferase HypF	33.4932	26.5324	22.2796	27.4351	5.66107	1955	38.9604	47.594	45.6296	44.0614	4.5254	1721	20.2379	16.8647	33.6381	23.5803	8.87217	2157	1.35601	0.439368	0.156064	0.302191	0.714995	-0.483994	0.120067	0.224348
FQU78_RS02700	-	CDS	DUF1699 family protein	145.153	140.897	121.449	135.833	12.6374	821	83.2925	81.3651	88.3447	84.3341	3.60449	1230	128.072	139.224	247.091	171.462	65.7333	748	0.528592	-0.919773	0.00136362	0.00705851	1.05956	0.0834672	0.770266	0.849795
FQU78_RS02705	-	CDS	chromosome segregation ATPase	35.272	34.4192	45.7627	38.4847	6.31742	1721	49.2644	43.5323	67.4901	53.4289	12.5101	1571	33.2168	37.6871	55.964	42.2893	12.0517	1713	1.19104	0.252218	0.359783	0.531591	0.92928	-0.105815	0.701843	0.799673
FQU78_RS02710	tnpA	CDS	IS200/IS605-like element ISMma22 family transposase	10.282	12.7123	13.2259	12.0734	1.57254	2508	72.1119	75.3967	33.4107	60.3064	23.3503	1465	63.4665	61.9409	58.3804	61.2626	2.61002	1438	4.2952	2.10273	6.64771e-09	1.78284e-07	4.32473	2.11261	6.14129e-09	1.05618e-07
FQU78_RS02715	-	CDS	transposase	13.7888	22.3174	24.8776	20.3279	5.80595	2168	89.6735	60.9313	57.6934	69.4327	17.6036	1358	72.2531	63.3818	46.9104	60.8485	12.8599	1444	2.96103	1.5661	2.50875e-08	5.3405e-07	2.58143	1.36817	1.19572e-06	1.15387e-05
FQU78_RS02720	-	CDS	DUF1699 family protein	3171.2	3250.16	2124.77	2848.71	628.195	43	2226.85	2418.2	2028.8	2224.62	194.712	70	3076.5	3900.19	2679.45	3218.71	622.671	46	0.662189	-0.594685	0.0192185	0.0623412	0.947668	-0.0775461	0.760116	0.84307
FQU78_RS02725	-	CDS	ChaB family protein	2.86776	2.12737	13.7015	6.2322	6.47917	2884	6.58238	3.77767	9.16585	6.50863	2.69485	2955	33.6579	22.1288	48.8489	34.8785	13.4018	1840	0.858391	-0.220293	0.7482	0.858614	4.56479	2.19055	0.000871172	0.00366398
FQU78_RS02730	-	CDS	DUF1699 family protein	468.688	576.27	468.857	504.605	62.064	276	660.395	765.892	502.647	642.978	132.484	262	2351.61	2284.17	4310.11	2981.96	1150.7	51	1.0935	0.128955	0.64837	0.787852	5.01102	2.3251	1.81563e-16	1.01734e-14
FQU78_RS02735	-	CDS	hypothetical protein	3.92514	0	0	1.30838	2.26618	3325	10.511	6.20466	1.25454	5.99006	4.63195	2998	7.16614	12.7529	18.2346	12.7179	5.53432	2581	3.61372	1.85349	0.125179	0.256998	7.60453	2.92686	0.0143725	0.0395957
FQU78_RS02740	-	CDS	DHH family phosphoesterase	23.2102	25.6808	23.1328	24.008	1.44928	2060	58.0903	49.1266	60.6045	55.9405	6.03339	1534	73.8739	68.7002	61.7304	68.1015	6.09386	1358	1.99926	0.999463	6.47037e-06	7.13206e-05	2.41418	1.27153	9.57159e-09	1.56848e-07
FQU78_RS02745	-	CDS	phosphohydrolase	50.0984	64.3574	27.8429	47.4329	18.4026	1557	70.1167	58.59	49.9898	59.5655	10.0989	1483	57.3647	60.0466	230.214	115.875	99.0295	987	1.06981	0.0973579	0.839618	0.914239	2.05357	1.03813	0.030622	0.075234
FQU78_RS02750	-	CDS	glycosyl transferase	88.6704	129.326	120.135	112.71	21.3202	944	194.902	134.028	154.673	161.201	30.9574	807	141.699	143.436	103.176	129.437	22.7594	916	1.23573	0.305362	0.181194	0.33486	0.985185	-0.0215331	0.925074	0.952625
FQU78_RS02755	-	CDS	hypothetical protein	749.761	1182.35	307.742	746.617	437.312	198	1160.54	1043.69	1551.03	1251.75	265.681	134	551.753	577.727	1090.98	740.153	304.101	211	1.4314	0.517429	0.207399	0.368939	0.835629	-0.259065	0.528116	0.668614
FQU78_RS02760	-	CDS	transposase	15.0101	18.4791	16.1974	16.5622	1.76302	2320	10.0182	8.07734	10.8199	9.63847	1.41015	2731	5.66404	7.26334	3.62666	5.51801	1.82273	3065	0.500157	-0.999548	0.00158133	0.00803884	0.286443	-1.80368	4.11168e-08	5.49384e-07
FQU78_RS02765	-	CDS	tetratricopeptide repeat protein	6.40783	10.6254	14.4071	10.4801	4.00163	2589	5.76783	3.17778	10.3608	6.43545	3.63773	2962	6.09517	3.67398	4.66952	4.81289	1.21695	3114	0.533814	-0.905591	0.0579993	0.143149	0.398739	-1.32648	0.00633845	0.0196781
FQU78_RS02770	-	CDS	hypothetical protein	25.8309	45.9886	65.5044	45.7746	19.8376	1594	50.3964	59.2066	32.1984	47.2671	13.7733	1652	55.244	65.042	50.6666	56.9842	7.34401	1507	0.900322	-0.151488	0.675256	0.805329	1.07346	0.10227	0.777366	0.85434
FQU78_RS02775	-	CDS	hypothetical protein	0	0	0.34614	0.11538	0.199844	3422	0	1.73692	2.40819	1.3817	1.24277	3360	0.736924	1.9125	3.40303	2.01749	1.33615	3319	8.6624	3.11477	0.0502132	0.128169	12.1316	3.60069	0.0233145	0.0599073
FQU78_RS02780	-	CDS	hypothetical protein	23.1991	9.83405	18.2703	17.1011	6.75878	2295	20.2853	23.5748	26.4815	23.4472	3.10007	2164	20.7451	24.2275	25.6603	23.5443	2.52783	2161	1.13814	0.186673	0.681515	0.808513	1.12217	0.166291	0.716889	0.811293
FQU78_RS02785	-	CDS	hypothetical protein	16.3395	20.4804	14.9093	17.2431	2.89336	2288	15.0879	16.3285	16.2075	15.8746	0.683983	2429	18.9567	21.5096	17.4498	19.3054	2.05222	2314	0.795184	-0.33064	0.18877	0.345858	0.956362	-0.0643713	0.798068	0.869183
FQU78_RS02790	-	CDS	pentapeptide repeat-containing protein	19.7606	24.1057	10.6516	18.1726	6.8662	2243	6.04756	7.86699	8.14042	7.35166	1.13762	2880	8.70429	7.13364	10.88	8.90597	1.8813	2811	0.348231	-1.52188	0.000119391	0.000882092	0.414064	-1.27208	0.00130754	0.0051501
FQU78_RS02795	-	CDS	DUF4352 domain-containing protein	4.9182	14.5937	22.7234	14.0784	8.91377	2406	25.2654	23.3233	26.0494	24.8794	1.40342	2125	18.3248	21.6863	15.232	18.4144	3.22808	2338	1.54971	0.631995	0.137093	0.274347	1.13732	0.185644	0.665802	0.776956
FQU78_RS02800	-	CDS	beta-propeller fold lactonase family protein	4.44059	8.05232	12.1494	8.2141	3.85695	2741	7.36127	4.93962	9.77734	7.35941	2.41886	2879	6.56297	5.41034	9.16852	7.04728	1.92533	2949	0.780324	-0.357854	0.377726	0.551451	0.737376	-0.439528	0.281611	0.424432
FQU78_RS02805	-	CDS	type I restriction endonuclease subunit R	16.3504	16.8075	26.8693	20.0091	5.94555	2181	14.7436	16.4921	19.1864	16.8074	2.23812	2394	20.7738	21.9132	19.0496	20.5789	1.4417	2268	0.724499	-0.464944	0.0551775	0.137883	0.876749	-0.189764	0.433854	0.582384
FQU78_RS02810	-	CDS	restriction endonuclease subunit S	10.8131	11.5657	24.3988	15.5925	7.63569	2354	7.69594	10.7327	20.5756	13.0014	6.73289	2555	15.3472	14.5022	12.9802	14.2765	1.19955	2512	0.725019	-0.463909	0.247775	0.417689	0.785446	-0.348416	0.386108	0.535892
FQU78_RS02815	-	CDS	DUF262 domain-containing protein	17.0944	21.6575	33.8835	24.2118	8.68109	2051	24.8354	25.8075	42.2361	30.9597	9.77776	1974	22.4427	25.7419	21.8115	23.332	2.11076	2166	1.1111	0.151991	0.607309	0.753825	0.826994	-0.274052	0.356473	0.506749
FQU78_RS02820	-	CDS	type I restriction-modification system subunit M	26.2164	31.3598	38.5403	32.0388	6.18995	1850	24.0699	28.5774	22.6239	25.0904	3.10517	2122	29.3163	34.8697	26.2189	30.1349	4.38311	1960	0.676396	-0.564061	0.010651	0.0391765	0.803134	-0.316287	0.152231	0.267629
FQU78_RS02825	-	CDS	ParA family protein	1.37945	1.36441	3.71783	2.1539	1.35443	3241	2.11084	2.18056	2.93931	2.41024	0.459514	3265	7.91518	8.21676	1.89877	6.01024	3.56382	3028	0.944684	-0.0820956	0.90588	0.954945	2.35445	1.23539	0.0686226	0.145388
FQU78_RS02830	-	CDS	zinc ribbon domain-containing protein	2.50929	2.79217	5.07218	3.45788	1.40517	3116	1.4399	6.94146	6.8171	5.06615	3.14105	3073	8.83519	6.62409	7.77141	7.74356	1.10581	2891	1.2656	0.339818	0.59447	0.74276	1.88944	0.917961	0.147787	0.263145
FQU78_RS02835	-	CDS	PGF-pre-PGF domain-containing protein	1.81316	3.69887	0.999562	2.17053	1.38468	3237	4.33517	4.53808	4.34639	4.40655	0.114046	3106	9.5762	10.3093	8.42321	9.43622	0.950784	2779	1.84105	0.880532	0.0440096	0.116019	3.90163	1.96408	5.33524e-06	4.36109e-05
FQU78_RS02840	-	CDS	hypothetical protein	6.989	5.1846	9.97223	7.38194	2.41788	2796	11.481	13.9723	9.46083	11.638	2.25982	2619	26.2702	21.2047	27.7994	25.0915	3.45176	2113	1.33656	0.418521	0.170083	0.320234	2.84586	1.50886	5.9827e-07	6.22272e-06
FQU78_RS02845	-	CDS	hypothetical protein	0	0	0	0	0	3428	4.62009	3.93045	1.58943	3.37999	1.58855	3185	6.67031	4.90483	11.7344	7.76984	3.54506	2889	85.8377	6.42354	9.80754e-07	1.31514e-05	194.932	7.60683	6.03391e-09	1.04288e-07
FQU78_RS02850	-	CDS	tyrosine-type recombinase/integrase	41.8136	59.1057	42.593	47.8374	9.76636	1553	99.2498	80.1489	65.4538	81.6175	16.9458	1245	146.152	139.062	110.805	132.007	18.7	904	1.46981	0.55563	0.021552	0.0677178	2.35954	1.23851	2.86126e-07	3.26974e-06
FQU78_RS02855	-	tRNA	tRNA-Thr	64.3226	36.7045	29.0952	43.3741	18.5365	1642	87.0698	78.2137	50.6058	71.9631	19.0186	1325	25.8096	12.0569	97.0515	44.9726	45.6228	1673	1.38124	0.46596	0.494986	0.662184	0.836618	-0.257359	0.710689	0.807632
FQU78_RS02860	-	CDS	chorismate pyruvate-lyase family protein	587.33	431.622	519.466	512.806	78.0671	274	647.803	802.245	544.742	664.93	129.603	254	1002.5	1246.16	996.623	1081.76	142.403	140	1.09818	0.135117	0.584815	0.736915	1.76609	0.82056	0.000901519	0.00374044
FQU78_RS02865	-	CDS	DUF5611 family protein	153.274	174.288	217.925	181.829	32.9783	651	157.502	155.041	209.545	174.029	30.782	762	120.22	119.045	136.288	125.185	9.63407	934	0.824709	-0.278043	0.215976	0.379967	0.58565	-0.771888	0.000670323	0.00294028
FQU78_RS02870	-	CDS	hypothetical protein	24.4282	43.1461	50.447	39.3404	13.4204	1701	32.0401	29.4208	49.0768	36.8459	10.6729	1855	36.4069	38.739	32.4238	35.8566	3.19337	1827	0.816035	-0.293297	0.394132	0.568819	0.786591	-0.346315	0.317855	0.46533
FQU78_RS02875	-	CDS	methanogenesis marker 2 protein	121.163	155.298	125.158	133.873	18.6618	834	244.645	223.449	165.214	211.103	41.1294	658	212.979	197.704	176.522	195.735	18.3082	676	1.3543	0.437548	0.0426738	0.113287	1.24487	0.31599	0.143769	0.257717
FQU78_RS02880	-	CDS	4Fe-4S binding protein	179.642	145.108	187.797	170.849	22.662	683	258.091	261.883	417.229	312.401	90.8035	473	423.762	392.35	232.848	349.653	102.368	412	1.55693	0.6387	0.0413706	0.110685	1.72614	0.787547	0.0119543	0.0337087
FQU78_RS02885	-	CDS	radical SAM protein	11.8708	10.4571	9.54351	10.6238	1.17254	2579	32.3559	28.7334	20.3933	27.1609	6.13436	2061	55.3422	70.2065	44.8067	56.7851	12.7612	1509	2.17343	1.11997	0.000247839	0.00166826	4.50748	2.17232	8.27926e-13	2.68805e-11
FQU78_RS02890	nifB	CDS	nitrogenase cofactor biosynthesis protein NifB	121.851	180.783	226.794	176.476	52.6041	669	302.855	271.463	409.498	327.939	72.3552	460	242.163	198.816	286.896	242.625	44.0419	563	1.61902	0.695121	0.00640151	0.0256211	1.18395	0.243605	0.339919	0.489585
FQU78_RS02895	queD	CDS	6-carboxytetrahydropterin synthase QueD	24.0891	37.2289	44.2663	35.1948	10.2412	1776	83.706	65.5803	91.7502	80.3455	13.4047	1255	126.703	127.183	79.7865	111.224	27.2268	1006	1.97572	0.982382	0.00115356	0.00611537	2.71775	1.44241	1.74505e-06	1.60804e-05
FQU78_RS02900	-	CDS	7-carboxy-7-deazaguanine synthase QueE	18.7788	38.054	34.0029	30.2786	10.163	1892	111.087	84.7094	112.721	102.839	15.7219	1086	158.401	148.439	82.2736	129.705	41.3773	915	2.97081	1.57085	3.22811e-07	4.99769e-06	3.71907	1.89494	7.05511e-10	1.47647e-08
FQU78_RS02905	-	CDS	DUF366 family protein	38.2666	64.2198	49.7996	50.762	13.0034	1499	191.986	154.695	72.9831	139.888	60.8677	903	285.344	270.059	111.39	222.264	96.3235	599	2.38618	1.2547	0.00145575	0.00744353	3.77054	1.91477	1.16378e-06	1.12932e-05
FQU78_RS02910	queC	CDS	7-cyano-7-deazaguanine synthase QueC	39.932	49.4957	38.2686	42.5654	6.05913	1659	162.815	139.828	105.658	136.1	28.7605	915	220.425	218.012	133.586	190.675	49.4546	690	2.74537	1.457	1.15444e-07	2.02682e-06	3.81802	1.93282	1.96995e-12	6.0563e-11
FQU78_RS02915	-	CDS	metallophosphoesterase	96.9588	116.75	71.7852	95.1646	22.5359	1051	39.7795	52.9402	22.9055	38.5417	15.0556	1816	44.7126	42.8018	88.4905	58.6683	25.8444	1482	0.346492	-1.52911	5.71898e-05	0.000486971	0.518754	-0.946878	0.012468	0.0348182
FQU78_RS02920	-	CDS	hypothetical protein	224.147	240.649	176.74	213.845	33.1766	576	202.053	245.233	97.4324	181.573	75.9989	737	142.857	81.4327	199.424	141.238	59.0124	861	0.723037	-0.467859	0.212338	0.374727	0.55604	-0.84674	0.0242882	0.0619509
FQU78_RS02925	-	CDS	metallophosphatase family protein	16.175	19.4983	30.8378	22.1704	7.68796	2114	29.3918	24.7695	35.5424	29.9013	5.40447	2001	22.4117	33.6667	28.1784	28.0856	5.62808	2012	1.16054	0.214799	0.488747	0.658233	1.07552	0.105029	0.736466	0.825849
FQU78_RS02930	-	CDS	hydantoinase/oxoprolinase family protein	33.3444	29.7368	35.0901	32.7237	2.73009	1842	32.3429	37.7316	49.9677	40.0141	9.03136	1785	36.2125	36.2602	40.2544	37.5757	2.31997	1794	1.04458	0.0629278	0.7911	0.884593	0.967884	-0.0470941	0.843285	0.898918
FQU78_RS02935	-	CDS	glutathione-independent formaldehyde dehydrogenase	2.35948	5.83438	2.69782	3.63056	1.91605	3097	6.61923	4.69671	5.86546	5.72713	0.968693	3022	6.29061	5.7495	8.11939	6.71983	1.24188	2969	1.40697	0.49259	0.229566	0.394701	1.63302	0.707539	0.0847434	0.170765
FQU78_RS02940	-	CDS	class I SAM-dependent methyltransferase	10.0228	20.0749	26.8903	18.996	8.48532	2211	11.1193	10.2983	57.6625	26.36	27.1118	2089	7.31948	3.66349	8.79504	6.59267	2.64185	2980	1.22436	0.292033	0.625152	0.769865	0.301155	-1.73142	0.0046224	0.0150923
FQU78_RS02945	-	CDS	DEAD/DEAH box helicase	578.26	683.508	663.493	641.754	55.8902	221	1405.04	1241.04	1125.87	1257.32	140.292	131	1939.23	1950.97	1508.47	1799.56	252.157	81	1.68231	0.750443	5.18636e-05	0.000444956	2.38526	1.25414	1.34249e-11	3.48046e-10
FQU78_RS02950	-	CDS	hypothetical protein	4.13294	13.49	10.3288	9.31725	4.75984	2668	22.1349	13.0663	39.6288	24.9433	13.5021	2124	9.91697	22.1562	14.5066	15.5266	6.18306	2467	2.37875	1.25021	0.017644	0.0582319	1.45783	0.543826	0.308097	0.454493
FQU78_RS02955	-	CDS	hypothetical protein	0	0	6.79527	2.26509	3.92325	3233	1.76829	1.2178	2.95478	1.98029	0.887684	3305	4.82232	0	0	1.60744	2.78417	3351	0.747772	-0.41933	0.833198	0.909283	0.643001	-0.637106	0.752078	0.837121
FQU78_RS02960	-	CDS	methyltransferase domain-containing protein	29.1911	37.3356	39.5839	35.3702	5.46804	1774	55.8355	39.514	53.0845	49.478	8.73804	1626	65.3708	70.3144	87.8088	74.498	11.7895	1286	1.20349	0.267227	0.272318	0.444638	1.79279	0.842208	0.000516105	0.00234067
FQU78_RS02965	-	CDS	hypothetical protein	4.72495	7.36066	8.33529	6.80696	1.86777	2835	5.42261	6.22413	6.64478	6.09717	0.620898	2988	8.62635	10.9379	6.82895	8.79774	2.05984	2821	0.778328	-0.36155	0.271709	0.443857	1.1113	0.152247	0.641401	0.7561
FQU78_RS02970	-	CDS	carboxymuconolactone decarboxylase family protein	2.8874	15.7075	29.713	16.1026	13.4172	2337	5.89108	3.54997	10.4591	6.63339	3.51388	2933	7.0287	7.81769	1.98721	5.6112	3.16316	3058	0.366969	-1.44627	0.0471086	0.122389	0.312495	-1.6781	0.0228923	0.0589533
FQU78_RS02975	arsB	CDS	ACR3 family arsenite efflux transporter	3.57144	8.67068	3.57976	5.27396	2.94165	2963	1.98729	2.90832	3.94335	2.94632	0.978585	3223	4.91146	4.74697	1.00554	3.55466	2.20913	3204	0.495395	-1.01335	0.0906187	0.201598	0.598147	-0.741429	0.215649	0.346996
FQU78_RS02980	-	CDS	universal stress protein	24.5554	29.9678	32.0228	28.8487	3.85746	1928	25.7569	25.0425	8.60784	19.8024	9.70135	2283	22.5187	28.3094	40.8868	30.5716	9.39071	1947	0.590287	-0.760511	0.0499983	0.127826	0.899908	-0.152151	0.694079	0.794802
FQU78_RS02985	-	CDS	zinc-binding protein	92.6405	73.4858	123.379	96.5019	25.1699	1042	42.8084	70.5625	46.9062	53.4257	14.9817	1572	44.0179	58.8572	60.6021	54.4924	9.11307	1538	0.474737	-1.0748	0.000451912	0.00276837	0.475006	-1.07398	0.000482008	0.00220328
FQU78_RS02990	-	CDS	thioredoxin family protein	27.1391	38.0278	59.845	41.6706	16.6545	1669	38.0676	32.5722	39.5154	36.7184	3.66296	1857	26.7401	30.6165	32.6866	30.0144	3.01864	1963	0.758661	-0.398472	0.255629	0.426001	0.611427	-0.709748	0.0466875	0.106705
FQU78_RS02995	-	CDS	permease	0.667871	0.495442	0.981826	0.715046	0.2466	3373	0.51099	0.351912	2.13463	0.999178	0.986544	3387	1.7419	1.62745	2.41318	1.92751	0.424476	3322	1.17054	0.227173	0.80011	0.889128	2.2195	1.15023	0.192202	0.31645
FQU78_RS03000	-	CDS	hypothetical protein	0	3.67045	4.54613	2.73886	2.412	3191	5.67846	5.86603	5.53501	5.69317	0.165995	3024	8.38813	14.0663	15.3239	12.5928	3.69524	2588	1.82712	0.86957	0.254727	0.425508	3.95916	1.9852	0.00806949	0.0242294
FQU78_RS03005	-	CDS	hypothetical protein	2.64135	0	5.82452	2.82196	2.91646	3182	5.05227	2.78354	15.196	7.67728	6.60949	2861	11.7114	17.1636	4.09022	10.9884	6.56663	2672	2.18719	1.12908	0.228564	0.393973	3.11448	1.63899	0.0794907	0.16321
FQU78_RS03010	-	CDS	ammonium transporter	89.2237	110.969	85.7127	95.3018	13.6813	1049	189.701	243.756	273.881	235.779	42.653	606	413.653	419.766	214.012	349.144	117.067	413	2.12676	1.08865	0.000154649	0.00110195	3.11339	1.63849	1.22648e-08	1.94557e-07
FQU78_RS03015	-	CDS	P-II family nitrogen regulator	399.297	483.326	332.534	405.052	75.5609	343	399.264	471.374	402.778	424.472	40.6561	367	799.581	842.765	590.386	744.244	134.983	208	0.897553	-0.155931	0.510634	0.673333	1.55665	0.638445	0.00698877	0.02141
FQU78_RS03020	-	CDS	methyltransferase domain-containing protein	13.1588	27.2139	23.4479	21.2735	7.27545	2136	12.5085	15.1278	38.7442	22.1268	14.4505	2201	14.56	17.1661	18.1127	16.6129	1.8398	2425	0.91442	-0.129071	0.75806	0.866427	0.675168	-0.566681	0.179364	0.301603
FQU78_RS03025	-	CDS	PEF-CTERM sorting domain-containing protein	3.96501	8.23574	1.16578	4.45551	3.56041	3032	18.8086	10.864	8.61756	12.7634	5.35444	2564	21.9236	25.1207	17.1918	21.4121	3.98911	2236	2.59991	1.37846	0.0172742	0.0575343	4.35484	2.12262	0.000226481	0.00116853
FQU78_RS03030	-	CDS	cache domain-containing protein	36.4532	33.682	30.4181	33.5178	3.0209	1815	43.0764	55.7094	32.7557	43.8472	11.4962	1726	79.376	80.8198	65.4888	75.2282	8.46541	1274	1.11284	0.154249	0.546275	0.703446	1.88831	0.917095	0.0003276	0.00160746
FQU78_RS03035	-	CDS	ABC transporter ATP-binding protein	46.9436	50.7367	51.644	49.7748	2.49347	1519	178.632	172.165	147.457	166.084	16.4531	793	308.603	343.425	180.37	277.466	85.8711	489	2.85896	1.51549	4.64313e-09	1.27536e-07	4.73254	2.24261	4.0246e-18	2.68874e-16
FQU78_RS03040	modB	CDS	molybdate ABC transporter permease subunit	49.1292	46.2422	38.0535	44.475	5.74543	1619	153.589	127.486	105.697	128.924	23.9784	940	357.954	338.982	185.423	294.12	94.6108	465	2.46105	1.29928	1.50142e-05	0.000149528	5.57336	2.47855	1.26616e-16	7.33108e-15
FQU78_RS03045	modA	CDS	molybdate ABC transporter substrate-binding protein	4.72408	12.1062	8.83883	8.55638	3.69916	2718	35.8155	27.1549	75.495	46.1551	25.7754	1681	71.0143	92.092	41.2322	68.1128	25.5537	1357	4.77224	2.25467	2.59913e-07	4.09663e-06	6.9658	2.80029	1.52669e-10	3.55956e-09
FQU78_RS03050	-	CDS	nitrogenase associated protein N	29.405	25.4488	31.7658	28.8732	3.19192	1926	116.239	120.548	152.082	129.623	19.5694	937	204.048	187.999	107.397	166.481	51.794	763	3.82994	1.93732	3.60558e-12	2.23284e-10	4.86927	2.2837	2.49066e-16	1.37342e-14
FQU78_RS03055	nifE	CDS	nitrogenase iron-molybdenum cofactor biosynthesis protein NifE	21.6823	20.8756	17.1243	19.8941	2.4324	2186	111.713	113.883	165.584	130.393	30.4955	936	252.433	266.235	106.919	208.529	88.2672	636	5.58291	2.48102	4.0511e-13	2.99958e-11	8.8341	3.14308	3.81439e-20	3.3128e-18
FQU78_RS03060	nifK	CDS	nitrogenase molybdenum-iron protein subunit beta	110.006	143.046	87.4556	113.502	27.9596	942	404.741	397.369	585.996	462.702	106.839	347	798.668	915.397	374.049	696.038	284.893	228	3.49312	1.80452	6.13424e-08	1.15432e-06	5.19758	2.37784	9.61121e-13	3.0916e-11
FQU78_RS03065	nifD	CDS	nitrogenase molybdenum-iron protein alpha chain	57.5974	82.1924	54.4557	64.7485	15.1883	1303	288.796	313.336	545.529	382.554	141.673	406	548.025	631.224	277.106	485.452	185.166	306	5.09464	2.34898	5.5296e-12	3.23551e-10	6.38785	2.67533	4.19903e-15	1.99828e-13
FQU78_RS03070	-	CDS	P-II family nitrogen regulator	19.5684	38.7101	43.1509	33.8098	12.5317	1805	161.126	137.97	405.048	234.715	147.967	607	215.815	288.373	102.932	202.373	93.4486	650	6.09305	2.60716	7.29251e-09	1.94049e-07	5.19123	2.37608	1.39017e-07	1.72481e-06
FQU78_RS03075	-	CDS	P-II family nitrogen regulator	78.6824	128.246	83.0866	96.6716	27.4327	1040	450.229	348.022	610.642	469.631	132.381	341	448.005	703.912	289.446	480.454	209.13	308	4.21117	2.07422	1.22941e-09	3.98796e-08	4.26312	2.09191	9.04271e-10	1.8479e-08
FQU78_RS03080	nifH	CDS	nitrogenase iron protein	108.685	105.384	57.557	90.5418	28.6133	1083	370.596	318.58	609.959	433.045	155.404	365	508.676	540.801	270.343	439.94	147.751	341	4.04276	2.01534	2.90359e-08	5.99371e-07	4.06271	2.02244	2.61031e-08	3.69788e-07
FQU78_RS03085	-	CDS	geranylgeranyl reductase family protein	41.3294	40.2948	52.729	44.7844	6.89964	1612	103.898	111.841	85.6738	100.471	13.4162	1102	120.882	106.945	110.628	112.818	7.22232	1002	1.92078	0.941694	5.95999e-06	6.65565e-05	2.13493	1.09419	1.46038e-07	1.79907e-06
FQU78_RS03090	-	CDS	tetratricopeptide repeat protein	148.71	193.453	220.992	187.718	36.4808	633	140.986	98.7988	84.0391	107.941	29.5539	1053	83.1925	131.294	144.621	119.703	32.3133	964	0.495437	-1.01323	0.000346656	0.00219872	0.543113	-0.880675	0.00190145	0.00707241
FQU78_RS03095	-	CDS	hypothetical protein	63.9772	77.8681	105.316	82.3869	21.0364	1154	120.175	94.2687	162.606	125.683	34.5003	953	80.933	92.4183	83.8443	85.7319	5.97081	1177	1.31957	0.400073	0.115431	0.242	0.890181	-0.16783	0.510761	0.65477
FQU78_RS03100	pyk	CDS	pyruvate kinase	161.799	164.399	203.801	176.667	23.5352	666	292.226	315.054	257.629	288.303	28.913	511	315.474	240.941	266.748	274.387	37.8491	495	1.40105	0.486513	0.0140378	0.0488882	1.32003	0.400576	0.0432774	0.0998976
FQU78_RS03105	-	CDS	aldolase	245.491	227.003	212.619	228.371	16.4788	542	343.038	344.14	270.06	319.079	42.4555	466	349.025	312.242	277.795	313.021	35.6216	440	1.18754	0.247977	0.248683	0.418736	1.154	0.206639	0.336767	0.486052
FQU78_RS03110	-	tRNA	tRNA-Asn	0	0	3.58639	1.19546	2.0706	3338	3.73306	0	6.23787	3.32365	3.13903	3189	0	0	0	0	0	3460	2.14597	1.10163	0.728938	NA	0.218978	-2.19114	0.51197	0.655671
FQU78_RS03115	-	tRNA	tRNA-Ile	0	0	0	0	0	3429	3.63217	0	33.381	12.3377	18.3143	2581	0	0	0	0	0	3458	23.6504	4.56379	0.0850789	0.192544	1	0	1	1
FQU78_RS03120	-	tRNA	tRNA-Asn	0	0	10.7592	3.58639	6.21181	3103	3.73306	5.14183	0	2.9583	2.65703	3221	5.09023	0	0	1.69674	2.93885	3344	0.711945	-0.490163	0.838499	NA	0.437503	-1.19263	0.630027	0.748279
FQU78_RS03125	-	CDS	hypothetical protein	40.8488	67.8778	42.0358	50.2542	15.274	1510	48.7556	56.8231	64.7578	56.7788	8.00122	1523	62.2192	59.7235	55.665	59.2026	3.308	1475	0.991059	-0.0129569	0.966765	0.989127	1.022	0.0313958	0.920018	0.95095
FQU78_RS03130	-	CDS	TIGR00303 family protein	417.274	360.222	342.899	373.465	38.9156	361	1664.7	1523.9	1227.28	1471.96	223.284	113	843.396	807.346	912.369	854.37	53.365	178	3.33875	1.73931	8.90949e-16	1.12392e-13	1.91888	0.940268	1.39689e-05	0.000101523
FQU78_RS03135	proS	CDS	proline--tRNA ligase	441.196	393.976	432.635	422.602	25.1582	328	564.589	588.308	448.66	533.852	74.7258	311	720.921	667.851	785.944	724.905	59.1472	218	1.07575	0.105349	0.601161	0.748898	1.44538	0.531451	0.00835623	0.0249609
FQU78_RS03140	-	CDS	hypothetical protein	2.90331	10.7687	10.6703	8.11408	4.51293	2747	17.7706	26.0066	100.218	47.9985	45.4108	1642	31.8034	33.0152	34.4683	33.0956	1.33423	1877	5.26499	2.39643	0.000174201	0.00122084	3.56962	1.83577	0.00427338	0.0141388
FQU78_RS03145	-	CDS	ZPR1 zinc finger domain-containing protein	219.29	292.166	284.684	265.38	40.0901	480	385.642	427.123	528.979	447.248	73.7575	359	289.384	249.899	293.962	277.748	24.2268	488	1.45741	0.543406	0.00655195	0.02607	0.894314	-0.161147	0.421624	0.569931
FQU78_RS03150	sepF	CDS	cell division protein SepF	119.257	209.853	197.063	175.391	49.0323	672	150.659	132.497	197.379	160.178	33.4725	813	122.487	139.669	118.344	126.833	11.3076	927	0.796336	-0.328551	0.183617	0.338237	0.623745	-0.680971	0.0061366	0.0191541
FQU78_RS03155	-	CDS	RNA-binding protein	181.807	343.887	337.017	287.571	91.6584	449	337.5	247.316	350.504	311.773	56.1988	475	388.411	423.606	272.186	361.401	79.2408	404	0.946905	-0.078709	0.768025	0.871674	1.08797	0.121634	0.648587	0.762501
FQU78_RS03160	-	CDS	MFS transporter	16.3536	22.4657	13.8014	17.5403	4.45236	2276	24.3293	28.5637	28.8448	27.2459	2.5298	2058	41.8628	35.6682	34.3907	37.3072	3.99658	1801	1.34717	0.429934	0.10087	0.217998	1.82532	0.86815	0.000902271	0.00374044
FQU78_RS03165	-	CDS	MFS transporter	2.48049	6.4403	4.78608	4.56896	1.98881	3015	6.64242	5.39143	11.2975	7.77713	3.11227	2853	11.6451	12.0888	8.64253	10.7921	1.87478	2686	1.50724	0.591914	0.161324	0.30869	2.07558	1.05351	0.0123988	0.0347086
FQU78_RS03170	-	CDS	sodium-translocating pyrophosphatase	13.25	6.98388	8.84228	9.69206	3.21835	2643	19.7417	26.7324	10.0301	18.8347	8.38799	2322	47.9265	37.5268	18.3583	34.6039	14.9992	1846	1.62313	0.698783	0.106958	0.228831	2.95716	1.56421	0.00030021	0.0014932
FQU78_RS03175	-	CDS	sodium-translocating pyrophosphatase	133.252	130.943	138.141	134.112	3.67553	830	170.007	175.531	198.678	181.405	15.2112	738	123.941	110.765	190.087	141.598	42.5068	858	1.15657	0.209858	0.380535	0.5546	0.891517	-0.165665	0.489243	0.632067
FQU78_RS03180	-	CDS	hypothetical protein	125.039	183.305	291.045	199.796	84.2226	610	903.149	714.539	172.229	596.639	379.455	282	906.924	1304.61	665.4	958.978	322.768	156	2.59857	1.37772	0.0028787	0.0131256	4.15003	2.05312	8.87582e-06	6.83694e-05
FQU78_RS03185	-	CDS	hypothetical protein	14.5736	21.622	16.914	17.7032	3.58988	2266	40.4932	36.7786	34.3219	37.1979	3.10691	1845	74.0195	46.1039	30.882	50.3351	21.8778	1594	1.8239	0.867027	0.0160115	0.0542637	2.46459	1.30135	0.00029232	0.00146693
FQU78_RS03190	-	CDS	dihydropteroate synthase-like protein	39.6132	45.3986	43.0658	42.6925	2.91073	1657	88.2022	86.366	98.1043	90.8908	6.31418	1184	112.473	113.29	71.5047	99.0894	23.8926	1076	1.82826	0.870472	0.000174967	0.00122274	1.97456	0.981531	2.35073e-05	0.000160757
FQU78_RS03195	ftsZ	CDS	cell division protein FtsZ	484.901	479.172	477.203	480.426	3.99931	296	631.11	899.13	561.027	697.089	178.447	239	746.838	713.364	678.844	713.015	33.9982	224	1.24018	0.310547	0.168184	0.317889	1.25368	0.326175	0.147858	0.263145
FQU78_RS03200	-	CDS	HAD family phosphatase	28.9306	29.1261	37.2141	31.7569	4.72704	1854	50.1987	56.8928	117.566	74.8857	37.1131	1305	64.6759	67.9794	53.3332	61.9962	7.682	1428	2.02677	1.01918	0.00246997	0.0115878	1.65689	0.728474	0.0310368	0.0759843
FQU78_RS03205	-	CDS	beta-CASP ribonuclease aCPSF1	254.706	261.556	295.07	270.444	21.6001	470	663.732	575.347	680.381	639.82	56.4526	264	719.582	672.419	545.042	645.681	90.2902	241	2.02749	1.0197	7.0897e-08	1.31237e-06	2.02606	1.01867	7.34761e-08	9.59609e-07
FQU78_RS03210	psmB	CDS	archaeal proteasome endopeptidase complex subunit beta	1562.51	1726.9	1545.24	1611.55	100.272	90	2343.33	2618.72	1899.2	2287.08	363.044	66	1156.03	821.271	1631.42	1202.91	407.105	124	1.21441	0.280258	0.286715	0.459787	0.631574	-0.662976	0.0117727	0.0332507
FQU78_RS03215	-	CDS	TIGR00295 family protein	246.322	244.315	210.813	233.816	19.9471	533	401.071	394.073	420.179	405.108	13.5132	382	479.595	434.706	498.666	470.989	32.8368	316	1.47658	0.562264	0.00409392	0.0176953	1.69803	0.76386	9.65412e-05	0.000565572
FQU78_RS03220	-	CDS	transcription factor	133.693	137.159	116.565	129.139	11.0265	854	142.552	161.124	161.831	155.169	10.9327	839	146.524	151.915	168.853	155.764	11.6511	805	1.02716	0.038656	0.853124	0.921675	1.01776	0.0253978	0.903434	0.941653
FQU78_RS03225	-	CDS	ATP-grasp domain-containing protein	41.3122	54.7721	37.4732	44.5192	9.08443	1617	170.818	128.447	192.911	164.059	32.7593	801	103.622	75.6796	110.705	96.6689	18.5191	1101	3.16833	1.66372	8.95982e-11	3.96327e-09	1.84813	0.88607	0.000577778	0.00259328
FQU78_RS03230	-	CDS	NMD protein affecting ribosome stability and mRNA decay	207.676	226.802	192.937	209.139	16.9799	584	599.704	571.496	617.549	596.25	23.2199	283	460.36	520.005	516.731	499.032	33.5309	298	2.43755	1.28543	5.67895e-13	3.94745e-11	2.01745	1.01254	1.40635e-08	2.16868e-07
FQU78_RS03235	acsC	CDS	acetyl-CoA decarbonylase/synthase complex subunit gamma	584.422	708.351	1057.93	783.569	245.554	190	489.592	423.305	1635.72	849.538	681.658	195	173.515	175.209	342.118	230.281	96.858	585	0.944707	-0.0820606	0.853918	0.921675	0.252162	-1.98758	8.31154e-06	6.46842e-05
FQU78_RS03240	cdhD	CDS	CO dehydrogenase/acetyl-CoA synthase subunit delta	1600.43	2142.11	3123.28	2288.61	771.925	58	978.074	898.964	2467.11	1448.05	883.419	115	652.7	521.681	809.216	661.199	143.956	237	0.552559	-0.855799	0.0195374	0.0628238	0.24891	-2.0063	4.42651e-08	5.883e-07
FQU78_RS03245	-	CDS	AAA family ATPase	714.141	1205.41	1510.98	1143.51	402.009	135	629.039	421.049	1678.47	909.519	674.003	178	304.37	283.096	440.823	342.763	85.5858	419	0.697599	-0.519529	0.212645	0.375074	0.259306	-1.94727	3.04172e-06	2.63515e-05
FQU78_RS03250	cdhC	CDS	CO dehydrogenase/CO-methylating acetyl-CoA synthase complex subunit beta	1359.32	1506.65	1904.67	1590.21	282.115	94	971.54	842.5	2716.28	1510.11	1046.57	108	439.978	323.216	675.14	479.445	179.251	309	0.821119	-0.284337	0.477349	0.648266	0.257031	-1.95999	9.75638e-07	9.71165e-06
FQU78_RS03255	cdhB	CDS	CO dehydrogenase/acetyl-CoA synthase complex subunit epsilon	483.038	650.488	795.843	643.123	156.533	220	371.148	337.673	1513.17	740.664	669.22	226	198.28	166.08	319.458	227.939	80.876	592	1.00346	0.00498447	0.99147	0.996737	0.303989	-1.71791	0.000233632	0.00120065
FQU78_RS03260	cdhA	CDS	CO dehydrogenase/acetyl-CoA synthase complex subunit alpha	1553.6	1807.93	2147.38	1836.31	297.908	77	1119.05	980.823	2551.87	1550.58	869.889	103	412.669	333.631	767.345	504.548	230.994	296	0.730045	-0.453942	0.226734	0.39181	0.234262	-2.09381	2.48222e-08	3.53412e-07
FQU78_RS03265	-	CDS	rhomboid family intramembrane serine protease	24.7172	23.4074	28.9918	25.7055	2.92042	2002	35.0059	40.4572	31.6002	35.6878	4.4677	1880	48.5553	52.114	30.946	43.8718	11.3346	1685	1.18652	0.246731	0.387985	0.563049	1.44691	0.532975	0.0621577	0.134372
FQU78_RS03270	-	CDS	hypothetical protein	11.4111	7.25575	10.185	9.6173	2.13508	2646	8.10707	14.6023	20.8412	14.5168	6.36747	2477	11.9048	7.2826	5.04871	8.07869	3.49667	2863	1.27751	0.35333	0.494578	0.66214	0.712859	-0.488312	0.357672	0.507578
FQU78_RS03275	-	CDS	TIGR00288 family NYN domain-containing protein	79.9756	100.198	117.571	99.2481	18.8156	1028	56.657	52.1293	89.7496	66.1786	20.5382	1395	45.4258	29.3526	51.9842	42.2542	11.6444	1715	0.576722	-0.794051	0.00758676	0.0294311	0.363654	-1.45936	1.19023e-06	1.15177e-05
FQU78_RS03280	-	CDS	methanogenesis marker 12 protein	105.354	113.097	88.8045	102.418	12.4093	1010	190.1	198.937	153.77	180.935	23.9375	739	240.455	216.419	203.048	219.974	18.9549	607	1.50799	0.592626	0.00602486	0.0243714	1.81537	0.860265	6.70176e-05	0.000411341
FQU78_RS03285	-	CDS	hypothetical protein	173.162	295.3	174.097	214.187	70.2479	574	271.826	285.262	140.591	232.56	79.9303	612	419.966	400.13	377.049	399.048	21.4786	369	0.939178	-0.0905294	0.763143	0.86949	1.5966	0.674999	0.0244252	0.0622547
FQU78_RS03290	-	CDS	ACT domain-containing protein	188.914	207.528	227.494	207.979	19.2937	586	177.137	144.865	250.771	190.924	54.2824	708	100.64	103.168	158.511	120.773	32.7063	957	0.788719	-0.342417	0.208377	0.369653	0.491934	-1.02346	0.000185449	0.000995749
FQU78_RS03295	-	CDS	phenylacetate--CoA ligase family protein	338.638	325.353	324.557	329.516	7.90984	395	527.049	579.875	512.845	539.923	35.3207	304	457.98	420.141	452.498	443.54	20.4487	334	1.39779	0.483146	0.00716038	0.0281136	1.13565	0.183524	0.307411	0.453865
FQU78_RS03300	-	CDS	bifunctional oligoribonuclease/PAP phosphatase NrnA	268.724	266.313	301.943	278.993	19.9116	459	526.05	496.688	520.477	514.405	15.5943	319	313.749	321.156	453.332	362.746	78.5378	402	1.57818	0.658259	0.00133399	0.00692051	1.09995	0.137435	0.503487	0.64782
FQU78_RS03305	-	CDS	prefoldin subunit beta	276.661	310.065	302.11	296.279	17.4487	438	176.649	183.008	326.348	228.669	84.653	626	196.226	229.57	218.832	214.876	17.0202	622	0.663367	-0.592122	0.0267323	0.0800259	0.615066	-0.701187	0.00884312	0.0262348
FQU78_RS03310	-	CDS	M42 family metallopeptidase	155.09	167.17	152.076	158.112	7.98765	727	188.766	258.295	225.598	224.22	34.7851	632	237.969	221.965	226.959	228.964	8.18873	590	1.21548	0.281528	0.159038	0.305864	1.22593	0.293878	0.14186	0.254951
FQU78_RS03315	-	CDS	hypothetical protein	10.5996	13.4794	12.7997	12.2929	1.50533	2496	12.7439	9.1755	11.1314	11.0169	1.78696	2664	5.92398	9.8395	7.03447	7.59932	2.01795	2903	0.769732	-0.377573	0.349009	0.522734	0.523881	-0.93269	0.0253782	0.0644002
FQU78_RS03320	-	CDS	GNAT family N-acetyltransferase	29.8274	31.469	38.0022	33.0995	4.32448	1825	32.4565	23.0509	21.6089	25.7055	5.89089	2110	29.7346	30.1497	39.0037	32.9627	5.23579	1879	0.662017	-0.595059	0.0357603	0.0994282	0.840435	-0.250791	0.375325	0.525527
FQU78_RS03325	-	CDS	2-isopropylmalate synthase	426.747	435.153	398.768	420.223	19.0497	330	780.727	828.006	849.724	819.486	35.2789	205	511.619	317.519	861.393	563.51	275.625	267	1.66481	0.735356	0.017346	0.0575343	1.13106	0.177681	0.565462	0.701077
FQU78_RS03330	-	CDS	acetolactate synthase large subunit	366.231	375.058	397.391	379.56	16.0602	353	604.36	599.353	414.262	539.325	108.336	305	587.173	586.693	868.343	680.737	162.472	230	1.21538	0.281405	0.233314	0.39909	1.51778	0.601963	0.0107841	0.0309876
FQU78_RS03335	ilvN	CDS	acetolactate synthase small subunit	26.8002	46.2099	39.931	37.647	9.90435	1741	127.463	58.7758	115.291	100.51	36.6517	1101	74.4328	85.3095	77.7675	79.17	5.5723	1235	2.31727	1.21243	0.000104	0.00079422	1.81198	0.857563	0.00627943	0.0195297
FQU78_RS03340	ilvC	CDS	ketol-acid reductoisomerase	761.208	619.027	711.836	697.357	72.1879	206	786.057	952.918	703.572	814.182	127.03	207	817.975	706.138	1078.27	867.462	190.94	174	0.992186	-0.011317	0.962756	0.987397	1.04473	0.0631327	0.794507	0.867416
FQU78_RS03345	-	CDS	nitroreductase	4.53709	1.92326	13.8162	6.75885	6.25002	2839	8.9263	6.48895	9.52944	8.31489	1.60982	2822	3.71906	7.89702	2.6765	4.76419	2.76273	3118	1.0404	0.0571386	0.929597	0.967667	0.591822	-0.756765	0.252599	0.391404
FQU78_RS03350	nikR	CDS	nickel-responsive transcriptional regulator NikR	346.51	407.487	478.294	410.764	65.9534	338	115.454	139.671	120.448	125.191	12.7863	956	52.4757	75.2275	157.43	95.0444	55.2122	1111	0.263212	-1.92571	1.15052e-08	2.79904e-07	0.196202	-2.34959	4.02737e-12	1.15629e-10
FQU78_RS03355	-	tRNA	tRNA-Arg	0	0	7.27381	2.4246	4.19954	3215	15.1426	7.82137	37.9544	20.3061	15.7161	2262	20.6477	28.1327	10.2159	19.6654	8.99866	2299	6.16549	2.62422	0.032583	0.0925004	5.95542	2.5742	0.0368667	0.0875457
FQU78_RS03360	-	CDS	hypothetical protein	4.04258	5.39798	11.8859	7.1088	4.19219	2819	4.94878	4.2602	7.75248	5.65382	1.84981	3030	9.06752	11.4926	9.18142	9.91386	1.36844	2738	0.684138	-0.547641	0.22871	0.394025	1.18621	0.246359	0.583748	0.714916
FQU78_RS03365	gltA	CDS	NADPH-dependent glutamate synthase	232.621	243.771	202.324	226.239	21.4478	546	440.083	414.353	267.117	373.851	93.3252	413	527.375	543.756	446.576	505.903	52.0271	295	1.40717	0.492799	0.0400899	0.10837	1.88693	0.916041	0.000135431	0.000761304
FQU78_RS03370	-	CDS	sulfide/dihydroorotate dehydrogenase-like FAD/NAD-binding protein	103.103	150.502	125.901	126.502	23.7048	875	160.632	128.369	125.171	138.057	19.6157	907	122.31	145.881	196.569	154.92	37.9458	811	0.942166	-0.0859465	0.713869	0.832399	1.04538	0.0640247	0.784861	0.859993
FQU78_RS03375	-	CDS	hypothetical protein	162.451	259.096	153.738	191.762	58.4757	626	65.2531	51.3588	58.4124	58.3415	6.94742	1501	37.0734	24.7409	41.9267	34.5803	8.85996	1847	0.262752	-1.92823	5.56994e-10	1.9558e-08	0.154237	-2.69678	7.70867e-17	4.53897e-15
FQU78_RS03390	-	CDS	metalloregulator ArsR/SmtB family transcription factor	1.67685	0	0	0.55895	0.96813	3393	0	1.32534	0.535951	0.62043	0.666696	3414	0	5.44812	0	1.81604	3.14548	3331	0.873902	-0.194456	0.930828	0.968019	2.45887	1.29799	0.555654	0.691879
FQU78_RS03395	-	CDS	arsenite methyltransferase	2.81415	5.56694	0	2.7937	2.78352	3186	2.87082	1.48282	0	1.45121	1.43567	3352	2.44657	1.90484	2.9052	2.41887	0.500754	3296	0.445178	-1.16755	0.3188	0.49066	0.743175	-0.428226	0.712605	0.809017
FQU78_RS03400	-	CDS	mannose-1-phosphate guanylyltransferase/mannose-6-phosphate isomerase	21.8438	32.0272	28.3343	27.4018	5.15534	1957	37.5546	26.8112	53.8821	39.416	13.6311	1794	29.4913	34.4419	22.8159	28.9163	5.83429	1998	1.24521	0.316387	0.284993	0.458303	0.905291	-0.143547	0.62949	0.747919
FQU78_RS03405	-	CDS	flippase	6.15485	7.37554	10.6142	8.04819	2.3045	2755	6.15805	6.98512	5.44763	6.19693	0.769483	2979	9.2612	4.99932	7.82029	7.36027	2.16786	2916	0.663547	-0.59173	0.0887874	0.198562	0.782305	-0.354197	0.308711	0.455204
FQU78_RS03410	-	CDS	glycosyltransferase	14.149	20.3924	20.206	18.2491	3.552	2239	8.66037	8.09438	14.7297	10.4948	3.67842	2694	11.3871	5.58213	8.76408	8.57778	2.90697	2838	0.498686	-1.0038	0.00704594	0.0278405	0.406104	-1.30008	0.000581663	0.00260735
FQU78_RS03415	-	CDS	glycosyltransferase family 4 protein	5.05682	6.17855	9.18311	6.80616	2.13354	2836	4.55175	6.73967	4.56352	5.28498	1.25981	3057	6.20655	3.86582	2.14959	4.07398	2.03648	3171	0.672251	-0.572927	0.200226	0.360258	0.521589	-0.939016	0.038967	0.0917602
FQU78_RS03420	-	CDS	glycosyltransferase	14.6098	22.1684	10.7388	15.839	5.8131	2349	20.0696	11.7222	25.8948	19.2289	7.12363	2307	16.4542	14.5639	11.3119	14.11	2.60106	2523	1.04796	0.0675864	0.856644	0.923333	0.765498	-0.385529	0.307094	0.453591
FQU78_RS03425	-	CDS	glycosyltransferase	10.9528	19.8611	15.8033	15.5391	4.46006	2355	25.4504	16.4586	25.4125	22.4405	5.1805	2194	11.4266	10.8734	11.7259	11.342	0.432488	2652	1.25798	0.331114	0.276238	0.448828	0.631003	-0.664282	0.0339177	0.0815998
FQU78_RS03430	-	CDS	glycosyltransferase family 4 protein	18.4895	25.4724	39.3155	27.7591	10.5996	1952	29.3032	20.5286	35.2463	28.3594	7.40409	2036	18.7726	18.7727	19.0877	18.8777	0.181869	2325	0.885635	-0.175216	0.56169	0.71627	0.583991	-0.775983	0.011074	0.0317156
FQU78_RS03435	-	CDS	glycosyltransferase family 4 protein	39.4897	60.4635	42.7271	47.5601	11.2913	1555	16.6779	18.8102	18.377	17.9551	1.12703	2351	18.4567	20.0152	21.199	19.8903	1.37543	2290	0.327572	-1.61011	7.19384e-12	4.0837e-10	0.357485	-1.48404	3.08743e-10	6.83167e-09
FQU78_RS03440	-	CDS	glycosyltransferase family 4 protein	20.0917	36.132	23.7187	26.6475	8.41169	1978	22.1267	24.5417	21.2109	22.6264	1.72073	2188	19.8493	21.7595	22.9416	21.5168	1.5604	2234	0.7415	-0.431482	0.0900353	0.200431	0.69544	-0.524001	0.0408248	0.095634
FQU78_RS03445	-	CDS	oligosaccharyl transferase%2C archaeosortase A system-associated	10.3078	14.0531	16.4843	13.6151	3.11148	2432	25.5779	21.5785	37.4866	28.2143	8.27525	2041	14.314	14.256	15.8181	14.796	0.885623	2496	1.79457	0.843639	0.00141542	0.00728238	0.929842	-0.104943	0.694386	0.794802
FQU78_RS03450	-	CDS	oligosaccharyl transferase%2C archaeosortase A system-associated	14.208	13.6398	22.7299	16.8592	5.0921	2306	24.7253	22.8263	22.2604	23.2707	1.2911	2170	26.5935	29.0776	17.5437	24.405	6.07044	2130	1.18535	0.245313	0.366331	0.538508	1.2331	0.302286	0.266339	0.407433
FQU78_RS03455	hacB	CDS	hypothetical protein	141.631	158.627	91.3467	130.535	34.9859	845	297.465	385.942	117.607	267.005	136.736	548	187.232	170.869	199.968	186.023	14.5871	704	1.73896	0.798222	0.0337961	0.0952128	1.19886	0.261668	0.48724	0.630418
FQU78_RS03460	-	CDS	hypothetical protein	22.1043	39.2367	42.6499	34.6636	11.0098	1789	84.2582	69.4666	65.6028	73.1092	9.8467	1315	74.3288	85.283	50.5287	70.0469	17.7684	1327	1.8374	0.877669	0.00158765	0.00805891	1.74743	0.805237	0.00383531	0.0128609
FQU78_RS03465	-	CDS	manganese efflux pump MntP family protein	61.4775	59.5662	41.0386	54.0274	11.2892	1450	49.9164	47.9292	24.0604	40.6353	14.3887	1776	103.404	96.3041	65.4094	88.3726	20.2011	1159	0.637525	-0.649445	0.0590568	0.145023	1.37712	0.461654	0.176833	0.298213
FQU78_RS03470	-	CDS	isocitrate/isopropylmalate dehydrogenase family protein	60.9109	65.676	51.0193	59.2021	7.47626	1382	114.069	130.432	67.6859	104.063	32.5481	1075	47.6593	56.3788	82.9891	62.3424	18.4044	1424	1.49981	0.584781	0.0563992	0.139706	0.886634	-0.173589	0.572767	0.706101
FQU78_RS03475	-	CDS	hypothetical protein	9.14164	3.87513	2.87978	5.29885	3.36496	2959	18.9845	16.515	13.3569	16.2855	2.8208	2412	27.2488	15.9115	18.8748	20.6784	5.87993	2265	2.56772	1.36049	0.0185179	0.0605877	3.25663	1.70338	0.00315097	0.0109246
FQU78_RS03480	-	CDS	hypothetical protein	232.265	163.684	147.25	181.066	45.0942	654	196.588	201.933	141.976	180.166	33.181	742	242.312	216.957	335.691	264.987	62.5303	514	0.83569	-0.25896	0.395705	0.570297	1.21463	0.280512	0.356796	0.506749
FQU78_RS03495	-	CDS	hypothetical protein	110.549	262.425	111.956	161.643	87.2822	710	189.838	119.089	186.874	165.267	40.0189	796	123.02	129.703	91.3005	114.674	20.5162	993	0.894968	-0.160092	0.657049	0.79246	0.617726	-0.694962	0.0562321	0.124169
FQU78_RS03500	-	CDS	FprA family A-type flavoprotein	0	4.41699	15.3181	6.57838	7.88449	2860	7.97231	5.49042	4.7577	6.07348	1.68475	2990	3.88238	4.83637	6.14688	4.95521	1.13692	3101	0.805367	-0.312281	0.737777	0.850954	0.647311	-0.627469	0.50765	0.652692
FQU78_RS03505	-	CDS	hypothetical protein	208.427	264.343	363.238	278.669	78.3936	460	79.734	108.938	114.968	101.213	18.8443	1098	84.1715	79.1868	79.8212	81.0598	2.71337	1214	0.315697	-1.66339	1.27109e-10	5.41167e-09	0.249493	-2.00293	2.26467e-14	9.59445e-13
FQU78_RS03510	-	CDS	hypothetical protein	299.23	417.17	726.691	481.03	220.77	295	129.078	149.255	143.348	140.56	10.3731	899	85.4676	81.769	77.407	81.5478	4.03486	1210	0.255883	-1.96644	5.2786e-13	3.74561e-11	0.146831	-2.76778	6.97669e-24	8.97667e-22
FQU78_RS03515	afpA	CDS	archaeoflavoprotein AfpA	67.4939	117.374	156.559	113.809	44.6393	938	35.9785	29.7335	79.9233	48.5451	27.3531	1638	21.6435	22.0188	22.8451	22.1691	0.614745	2210	0.374286	-1.41779	0.000142476	0.00102595	0.168719	-2.56731	1.16046e-11	3.05413e-10
FQU78_RS03520	-	CDS	flavodoxin family protein	158.239	303.909	292.85	251.666	81.0993	503	70.9173	58.0142	113.264	80.7318	28.9028	1252	44.3429	51.9944	52.8668	49.7347	4.68977	1601	0.280711	-1.83284	3.70161e-10	1.36929e-08	0.170713	-2.55035	5.1952e-18	3.28148e-16
FQU78_RS03525	-	CDS	multiheme c-type cytochrome	531.976	731.178	943.243	735.466	205.667	200	248.946	256.611	407.867	304.475	89.6221	489	135.09	98.195	209.735	147.673	56.8244	838	0.360525	-1.47183	2.09631e-06	2.55119e-05	0.172543	-2.53498	3.40517e-16	1.81993e-14
FQU78_RS03530	-	CDS	desulfoferrodoxin	86.9196	161.197	236.391	161.503	74.7363	712	63.7315	48.0893	72.2307	61.3505	12.2455	1454	20.0251	18.2386	29.1628	22.4755	5.85988	2198	0.33339	-1.58472	1.27179e-06	1.63461e-05	0.120207	-3.05641	1.02964e-19	8.51657e-18
FQU78_RS03535	-	CDS	carboxymuconolactone decarboxylase family protein	678.303	1102.49	1584.3	1121.7	453.302	139	587.135	459.83	1156.47	734.478	370.957	230	220.743	284.523	525.709	343.658	160.853	417	0.574586	-0.799404	0.041915	0.111795	0.264927	-1.91633	1.12216e-06	1.09813e-05
FQU78_RS03540	-	CDS	DUF2180 family protein	365.606	676.858	725.587	589.351	195.294	241	317.429	246.249	651.335	405.004	216.277	383	150.081	99.419	282.256	177.252	94.3982	732	0.602219	-0.731641	0.0756179	0.176473	0.259586	-1.94572	2.56273e-06	2.26537e-05
FQU78_RS03545	-	CDS	DUF2180 family protein	401.704	561.994	454.692	472.797	81.6645	303	219.699	226.151	436.434	294.095	123.312	503	168.907	119.101	298.017	195.342	92.3408	677	0.537599	-0.895398	0.0123623	0.0443688	0.351508	-1.50837	2.69137e-05	0.00018155
FQU78_RS03550	-	CDS	desulfoferrodoxin FeS4 iron-binding domain-containing protein	258.557	329.401	272.681	286.88	37.4959	450	197.823	159.931	300.017	219.257	72.4607	645	93.8231	82.1795	185.685	120.563	56.6974	958	0.657773	-0.604338	0.0842484	0.191428	0.354683	-1.4954	2.53054e-05	0.000172375
FQU78_RS03555	-	CDS	hypothetical protein	7.52786	7.44578	9.22215	8.06526	1.00273	2753	17.2788	10.5775	17.6443	15.1668	3.9787	2456	3.92675	8.15273	7.77141	6.61696	2.33758	2977	1.59164	0.670516	0.343032	0.51652	0.672104	-0.573244	0.44641	0.593504
FQU78_RS03560	mer	CDS	5,10-methylenetetrahydromethanopterin reductase	1378.48	1500.18	1360.24	1412.97	76.0787	109	2397.49	2197.8	2821.39	2472.23	318.442	61	1543.67	1241.22	2103.17	1629.35	437.314	90	1.49702	0.582098	0.0127682	0.0452533	0.975402	-0.0359307	0.87787	0.924438
FQU78_RS03565	fpoF	CDS	fpoF F420H2 dehydrogenase subunit FpoF	349.273	415.961	308.375	357.87	54.3061	372	730.877	651.074	653.393	678.448	45.4195	249	565.427	440.091	646.522	550.68	104.003	273	1.62092	0.696812	0.00141025	0.00726672	1.30226	0.381013	0.0810488	0.165626
FQU78_RS03570	-	CDS	nicotinamide-nucleotide adenylyltransferase	101.142	94.0369	89.708	94.9623	5.77294	1055	277.551	299.864	320.682	299.366	21.5697	497	152.297	140.208	148.268	146.924	6.15526	842	2.68749	1.42626	3.05699e-12	1.96455e-10	1.30428	0.383255	0.0632007	0.136203
FQU78_RS03575	-	CDS	adenylate kinase family protein	6.54966	15.9012	18.8194	13.7568	6.40981	2424	29.6114	25.4128	24.74	26.5881	2.63981	2080	34.1649	36.7564	33.8078	34.9097	1.60919	1839	1.68747	0.754861	0.0231221	0.0713423	2.19569	1.13468	0.00062649	0.00276547
FQU78_RS03580	-	CDS	hypothetical protein	0	0	0	0	0	3430	1.58106	0	0	0.527021	0.912827	3425	0	3.35701	0	1.119	1.93817	3393	2.22432	1.15336	0.774238	NA	4.82832	2.27152	0.567285	0.701505
FQU78_RS03585	-	CDS	hypothetical protein	0.503295	0	4.80926	1.77085	2.64334	3275	2.69551	1.32597	5.14758	3.05636	1.93619	3213	3.1504	2.45283	1.55874	2.38732	0.797852	3298	1.45096	0.537009	0.579691	0.732627	1.13442	0.181958	0.852671	0.905984
FQU78_RS03590	-	CDS	IS630 family transposase	16.3395	23.1402	18.5613	19.347	3.46772	2201	25.0029	19.9585	18.9906	21.3173	3.22825	2216	21.6954	18.098	18.4017	19.3983	1.99506	2310	0.953432	-0.0687979	0.825515	0.905689	0.865519	-0.208363	0.509693	0.65477
FQU78_RS03595	-	CDS	pyridoxamine 5'-phosphate oxidase family protein	14.9076	24.0408	16.1983	18.3822	4.94278	2232	20.828	20.8329	21.9592	21.2067	0.651645	2221	19.9477	20.5322	18.0664	19.5154	1.28851	2306	1.00922	0.0132469	0.964987	0.9881	0.920435	-0.119612	0.695217	0.794802
FQU78_RS03600	-	CDS	hypothetical protein	226.054	258.336	189.736	224.709	34.32	551	148.414	178.667	147.431	158.171	17.7575	824	178.468	127.785	149.797	152.017	25.4142	817	0.603506	-0.728561	0.00347676	0.0154191	0.574434	-0.799787	0.00140787	0.00548258
FQU78_RS03605	-	CDS	thioredoxin domain-containing protein	54.4833	66.4523	69.0389	63.3248	7.76547	1321	95.0067	78.2869	90.5946	87.9627	8.66505	1205	78.4603	71.6758	75.7423	75.2928	3.41452	1272	1.19558	0.257709	0.133822	0.269225	1.01377	0.0197254	0.90892	0.945103
FQU78_RS03610	uppS	CDS	di-trans%2Cpoly-cis-decaprenylcistransferase	136.442	138.445	126.516	133.801	6.38785	836	198.286	202.253	157.896	186.145	24.5444	724	164.228	137.577	195.095	165.633	28.7845	766	1.18701	0.247334	0.261643	0.432209	1.04466	0.0630364	0.775207	0.852574
FQU78_RS03615	-	CDS	DUF2551 domain-containing protein	114.923	139.505	112.311	122.246	15.0029	895	111.909	105.283	180.319	132.503	41.5414	924	119.895	125.17	142.909	129.325	12.0566	917	0.932592	-0.100682	0.714474	0.83245	0.89805	-0.155132	0.574357	0.706943
FQU78_RS03620	-	CDS	hypothetical protein	4.1061	8.12267	5.03026	5.75301	2.10356	2922	4.18879	5.76953	4.08297	4.68043	0.94467	3091	7.8535	4.81752	3.76796	5.47966	2.12173	3067	0.720258	-0.473415	0.327212	0.500343	0.844901	-0.243146	0.615209	0.737486
FQU78_RS03625	-	CDS	acyl carrier protein	70.26	68.0757	72.7232	70.353	2.32517	1244	23.0383	106.53	47.6624	59.077	42.9004	1494	73.2993	69.8805	313.817	152.332	139.86	816	0.723494	-0.466946	0.416244	0.587537	1.82071	0.864499	0.130668	0.239419
FQU78_RS03630	-	CDS	acyl--CoA ligase	48.7257	66.2966	77.0468	64.023	14.2968	1309	44.918	95.9344	71.4106	70.7543	25.5145	1336	67.5713	65.8341	258.381	130.595	110.669	912	0.961971	-0.0559346	0.902022	0.952942	1.74475	0.803024	0.0769851	0.159044
FQU78_RS03635	-	CDS	hypothetical protein	15.922	27.1408	27.8888	23.6505	6.70355	2072	24.8823	34.4507	18.4068	25.9133	8.07148	2105	31.4544	28.8923	37.4207	32.5891	4.37598	1892	0.956667	-0.0639117	0.831217	0.908577	1.18606	0.246178	0.411465	0.561441
FQU78_RS03640	nadE	CDS	NAD(+) synthase	27.404	50.9448	40.5289	39.6259	11.7963	1696	25.0087	39.8395	40.3117	35.0533	8.70205	1900	34.1007	38.35	38.1754	36.8754	2.4045	1810	0.774894	-0.367929	0.179937	0.333394	0.802366	-0.317668	0.248052	0.386774
FQU78_RS03645	-	CDS	DUF362 domain-containing protein	57.2028	69.6477	92.548	73.1328	17.9284	1216	34.2517	73.8785	40.7394	49.6232	21.2547	1623	59.5152	43.4331	40.7598	47.9027	10.1451	1627	0.589822	-0.761648	0.0164319	0.0553166	0.562144	-0.830989	0.00898183	0.0264941
FQU78_RS03650	-	CDS	acyltransferase	106.076	146.271	182.084	144.81	38.0249	776	111.236	120.335	171.514	134.362	32.4947	918	122.057	108.462	171.348	133.956	33.0888	894	0.806605	-0.310066	0.255369	0.426001	0.792947	-0.334703	0.22027	0.352798
FQU78_RS03655	-	CDS	metal-dependent hydrolase	7.1816	5.32747	6.59847	6.36918	0.948092	2879	5.49466	4.73013	0.765122	3.66331	2.53884	3155	4.68267	12.1527	6.79613	7.87717	3.85057	2882	0.48401	-1.04689	0.107712	0.230011	1.02966	0.0421714	0.947347	0.967681
FQU78_RS03660	-	CDS	radical SAM protein	112.575	78.107	93.9425	94.8748	17.2529	1057	107.918	124.218	161.279	131.138	27.3457	931	179.276	182.073	146.297	169.215	19.8969	756	1.16879	0.225018	0.393531	0.568434	1.49038	0.575679	0.0290125	0.0720956
FQU78_RS03665	-	CDS	4Fe-4S binding protein	94.946	101.424	86.5387	94.3027	7.46327	1061	71.1906	58.0331	48.5542	59.2593	11.3679	1492	74.2899	61.6963	43.1278	59.7047	15.6762	1468	0.536439	-0.898515	0.00443209	0.0188696	0.541989	-0.883664	0.00543942	0.0174483
FQU78_RS03670	-	CDS	cyclase family protein	14.9592	30.0695	15.252	20.0936	8.64064	2176	13.6606	15.256	11.7217	13.5461	1.7699	2523	15.858	15.2864	8.96702	13.3705	3.8242	2553	0.591288	-0.758067	0.0388597	0.106161	0.581586	-0.781935	0.0342727	0.0823905
FQU78_RS03675	-	CDS	hypothetical protein	45.9755	60.3408	76.2529	60.8564	15.1453	1361	23.9016	51.5563	28.6356	34.6978	14.7905	1904	21.8299	15.7993	62.067	33.2321	25.1532	1873	0.496653	-1.00969	0.0271195	0.0807423	0.464935	-1.1049	0.0158733	0.0431485
FQU78_RS03680	-	CDS	hypothetical protein	49.9061	84.2057	71.2084	68.4401	17.3166	1258	80.1101	63.4206	93.2032	78.9113	14.9274	1274	52.5754	65.1764	56.5719	58.1079	6.4394	1491	1.00295	0.00425618	0.987107	0.995183	0.730429	-0.453184	0.089376	0.178752
FQU78_RS03685	-	CDS	XTP/dITP diphosphatase	294.23	317.991	268.008	293.41	25.0015	440	371.15	363.863	344.952	359.988	13.522	431	513.36	522.79	530.252	522.134	8.465	287	1.04852	0.0683517	0.704171	0.826182	1.50457	0.589354	0.00104926	0.0042733
FQU78_RS03690	-	CDS	bifunctional N(6)-L-threonylcarbamoyladenine synthase/serine/threonine protein kinase	212.961	212.86	131.86	185.894	46.7941	640	215.45	197.273	141.736	184.82	38.4025	727	288.535	282.74	218.747	263.341	38.7277	519	0.840423	-0.250812	0.366725	0.538855	1.1869	0.247193	0.373568	0.523719
FQU78_RS03695	-	CDS	tetratricopeptide repeat protein	9.59961	10.8514	9.74416	10.065	0.684796	2612	8.13162	9.63465	10.1543	9.30686	1.05042	2752	8.46495	10.4893	6.96073	8.63832	1.77065	2832	0.795235	-0.330547	0.186715	0.342646	0.730022	-0.453989	0.0716671	0.150212
FQU78_RS03700	-	CDS	hypothetical protein	942.619	718.679	1698.48	1119.93	513.401	140	141.903	179.357	185.509	168.923	23.6014	784	44.3893	69.121	87.8508	67.1204	21.7997	1368	0.130401	-2.93897	1.27176e-18	2.70727e-16	0.0505781	-4.30534	3.17782e-36	1.57711e-33
FQU78_RS03705	-	CDS	hypothetical protein	1120.57	867.406	1982.83	1323.6	584.773	115	166.762	212.128	242.594	207.161	38.1594	669	40.1274	64.5672	103.241	69.3118	31.823	1340	0.135311	-2.88565	8.17799e-16	1.07132e-13	0.0440095	-4.50604	2.28923e-34	7.7245e-32
FQU78_RS03710	-	CDS	30S ribosomal protein S27ae	424.389	377.786	329.274	377.15	47.5608	357	622.344	822.416	816.868	753.876	113.944	224	1036.77	760.283	834.862	877.304	143.045	172	1.69972	0.765295	0.00233861	0.0111208	1.95536	0.967434	0.000119944	0.000687599
FQU78_RS03715	-	CDS	30S ribosomal protein S24e	170.467	239.241	236.208	215.305	38.8609	573	534.036	528.006	1497.58	853.208	558.051	193	494.47	359.255	472.06	441.928	72.4689	337	3.43991	1.78237	1.26571e-06	1.63296e-05	1.75819	0.814089	0.0271328	0.0681398
FQU78_RS03720	-	CDS	GTP-dependent dephospho-CoA kinase family protein	157.397	234.409	277.136	222.98	60.6821	556	338.838	237.768	842.4	473.002	323.875	339	335.903	399.581	321.271	352.252	41.636	410	1.84971	0.887296	0.0202422	0.0644805	1.35984	0.44344	0.246193	0.385225
FQU78_RS03725	spt4	CDS	DNA-directed RNA polymerase subunit E''	176.6	109.876	153.536	146.67	33.8877	763	305.102	342.195	313.175	320.158	19.5075	463	172.352	137.274	346.983	218.87	112.327	612	1.84008	0.879772	0.0132104	0.046482	1.23855	0.308649	0.386623	0.536179
FQU78_RS03730	-	CDS	DNA-directed RNA polymerase	281.521	265.957	318.796	288.758	27.1526	446	599.234	508.724	772.898	626.952	134.251	267	504.247	515.967	566.355	528.856	32.9994	282	1.85737	0.893265	3.59737e-05	0.000323288	1.54907	0.631401	0.0035272	0.0119546
FQU78_RS03735	-	CDS	nucleotide-binding protein%2C PINc	814.246	932.456	906.247	884.316	62.0815	166	1245.96	1288.13	698.3	1077.47	329.043	150	2237.14	2470.39	1765.64	2157.72	359.025	70	1.04482	0.0632594	0.806326	0.89254	2.07282	1.0516	4.54364e-05	0.000287516
FQU78_RS03740	eif2g	CDS	translation initiation factor IF-2 subunit gamma	638.128	640.24	711.685	663.351	41.8719	214	1012.64	987.432	742.561	914.211	149.187	177	1048.07	1065.74	1003.1	1038.97	32.2968	147	1.17914	0.237729	0.208148	0.369439	1.32682	0.407969	0.0307838	0.0755779
FQU78_RS03745	-	CDS	formate--phosphoribosylaminoimidazolecarboxamide ligase family protein	240.443	241.556	209.596	230.531	18.1393	539	489.722	452.021	442.755	461.499	24.8767	348	379.575	433.539	394.161	402.425	27.915	366	1.70508	0.769841	4.20149e-05	0.000368821	1.47129	0.55708	0.0030605	0.0106428
FQU78_RS03750	-	CDS	stage II sporulation protein M	61.2402	45.7815	50.9462	52.6559	7.86989	1468	52.6665	78.0446	56.4443	62.3851	13.6924	1440	87.4144	69.794	63.7116	73.64	12.3105	1292	1.00448	0.0064451	0.981544	0.993238	1.17257	0.22968	0.409901	0.560408
FQU78_RS03755	-	CDS	DUF63 family protein	12.7075	21.8942	18.0784	17.56	4.61527	2275	24.1495	26.9991	31.9682	27.7056	3.95694	2052	35.495	35.2936	31.3154	34.0347	2.35712	1861	1.37969	0.46434	0.0766484	0.178445	1.67625	0.745238	0.00448343	0.01468
FQU78_RS03760	-	CDS	NAD(P)-dependent glycerol-1-phosphate dehydrogenase	285.308	299.084	287.903	290.765	7.32003	444	247.178	276.275	241.353	254.935	18.7085	571	199.176	153.607	245.732	199.505	46.0634	662	0.750222	-0.41461	0.0583184	0.143637	0.580206	-0.785362	0.000343256	0.00166314
FQU78_RS03765	-	CDS	UPF0179 family protein	493.698	473.611	392.794	453.368	53.4113	314	702.781	715.687	426.12	614.863	163.583	275	446.489	348.261	421.629	405.46	51.0712	364	1.15109	0.203006	0.436277	0.605279	0.752017	-0.411163	0.115501	0.218071
FQU78_RS03770	-	CDS	DUF2150 family protein	574.251	609.85	695.771	626.624	62.4725	226	450.366	514.798	982.067	649.077	290.172	258	352.645	322.643	412.925	362.738	45.9797	403	0.891781	-0.165238	0.569907	0.723482	0.491609	-1.02442	0.00043508	0.00201072
FQU78_RS03775	-	CDS	glycosyltransferase family 4 protein	579.39	625.535	608.772	604.566	23.3583	236	654.363	671.226	543.447	623.012	69.419	270	360.383	322.936	514.992	399.437	101.81	368	0.882286	-0.180681	0.416084	0.587537	0.559303	-0.838298	0.00016366	0.000899611
FQU78_RS03780	-	CDS	galactose-1-phosphate uridylyltransferase	67.2853	87.7431	126.767	93.9319	30.2201	1063	35.2233	33.5877	65.1958	44.6689	17.7956	1705	32.5118	29.6276	22.301	28.1468	5.26398	2008	0.413905	-1.27263	5.78793e-05	0.000489174	0.258422	-1.9522	9.44705e-10	1.90808e-08
FQU78_RS03785	-	CDS	glycosyltransferase family 4 protein	298.499	365.958	303.122	322.526	37.684	407	112.201	105.296	152.255	123.251	25.3545	963	74.1839	66.0537	110.411	83.5496	23.6154	1193	0.328147	-1.60759	1.77865e-10	7.38792e-09	0.2196	-2.18705	4.73457e-18	3.0459e-16
FQU78_RS03790	-	CDS	DUF1638 domain-containing protein	57.0972	57.5524	52.5411	55.7302	2.77122	1426	111.047	89.5673	100.023	100.212	10.7412	1103	69.3433	75.4077	84.1421	76.2977	7.43942	1262	1.53404	0.617337	0.00338983	0.0151321	1.15507	0.20798	0.326762	0.476136
FQU78_RS03795	-	CDS	DUF1638 domain-containing protein	25.6617	17.0671	24.7163	22.4817	4.71292	2106	15.9102	14.9204	23.7573	18.196	4.84165	2340	14.0783	21.2033	10.5054	15.2623	5.44631	2474	0.684105	-0.547711	0.129378	0.262925	0.568445	-0.814907	0.0253747	0.0644002
FQU78_RS03800	-	CDS	ABC transporter ATP-binding protein	12.8839	18.4779	27.7792	19.7137	7.52416	2193	39.4299	24.6657	51.6111	38.5689	13.4934	1815	32.9309	32.0927	33.6951	32.9062	0.801523	1880	1.69332	0.759853	0.0221823	0.0691877	1.43114	0.51716	0.121326	0.22624
FQU78_RS03805	-	CDS	hypothetical protein	0	8.78435	0	2.92812	5.07164	3175	1.51	1.03992	1.89239	1.48077	0.426985	3349	0	4.80919	14.2621	6.35711	7.25598	3004	0.466007	-1.10158	0.628063	0.771433	1.96576	0.975089	0.664806	0.77644
FQU78_RS03810	-	CDS	GNAT family N-acetyltransferase	24.9937	13.3906	14.7992	17.7278	6.3317	2263	10.0926	8.04807	2.21901	6.78654	4.08556	2918	5.79441	10.7146	8.60077	8.36991	2.46818	2849	0.317177	-1.65664	0.0024526	0.011554	0.386572	-1.37119	0.0121287	0.0340623
FQU78_RS03815	-	CDS	DNA alkylation repair protein	65.9604	71.0404	65.3631	67.4546	3.11969	1268	33.2705	45.5684	49.6601	42.833	8.53033	1746	38.9944	35.3209	38.8391	37.7181	2.07749	1790	0.54566	-0.873926	0.000276687	0.00183495	0.473864	-1.07746	8.7686e-06	6.78185e-05
FQU78_RS03820	csa3	CDS	CRISPR locus-related DNA-binding protein	14.0053	23.3763	18.0154	18.4657	4.70168	2228	14.2873	14.4518	11.9369	13.5587	1.40689	2521	10.9584	10.9019	12.0487	11.303	0.646421	2653	0.640854	-0.641932	0.0420097	0.111873	0.527175	-0.923645	0.00417927	0.013867
FQU78_RS03825	-	CDS	TIGR02556 family CRISPR-associated protein	49.6484	66.9642	34.8348	50.4825	16.0809	1504	44.8927	34.8807	61.0697	46.9477	13.2149	1661	16.5787	20.0108	16.8908	17.8268	1.8979	2366	0.796276	-0.32866	0.270981	0.442879	0.299004	-1.74176	7.92099e-09	1.31036e-07
FQU78_RS03830	cas7b	CDS	type I-B CRISPR-associated protein Cas7/Csh2	44.9463	89.6237	51.0097	61.8599	24.2345	1343	29.4366	22.1672	46.4297	32.6778	12.4518	1945	25.8836	21.6127	18.189	21.8951	3.85507	2220	0.459945	-1.12047	0.000818116	0.00460437	0.305957	-1.7086	4.22897e-07	4.59107e-06
FQU78_RS03835	cas5b	CDS	type I-B CRISPR-associated protein Cas5b	40.5924	72.121	47.5184	53.4106	16.5696	1454	33.3579	31.4231	41.0044	35.2618	5.06648	1891	22.4812	34.1926	23.7983	26.8241	6.41524	2056	0.574695	-0.799132	0.00498596	0.0208626	0.431688	-1.21194	2.56339e-05	0.000173591
FQU78_RS03840	cas3	CDS	CRISPR-associated helicase Cas3'	6.05939	9.41807	12.1952	9.22422	3.0725	2671	6.62293	3.04075	7.74675	5.80348	2.45769	3013	5.41843	9.60917	4.46816	6.49859	2.73542	2990	0.545885	-0.87333	0.031928	0.0910777	0.607218	-0.719713	0.0774951	0.159678
FQU78_RS03845	-	CDS	CRISPR-associated endonuclease Cas6	5.25898	8.58271	5.4118	6.41783	1.8764	2873	6.43786	3.04815	6.05111	5.17904	1.85551	3066	4.6635	7.26179	2.17165	4.69898	2.54525	3126	0.698422	-0.517829	0.341296	0.514858	0.638044	-0.648273	0.239098	0.376701
FQU78_RS03850	cmr1	CDS	type III-B CRISPR module RAMP protein Cmr1	16.0426	14.5724	19.0116	16.5422	2.26137	2322	8.26632	10.0057	9.41785	9.22996	0.884787	2762	8.02672	7.44611	8.78781	8.08688	0.672868	2862	0.477167	-1.06743	0.000170722	0.00119893	0.411431	-1.28128	9.46005e-06	7.20707e-05
FQU78_RS03855	-	CDS	hypothetical protein	0.894652	4.86693	5.69926	3.82028	2.56762	3075	1.59717	0.628542	2.09694	1.44088	0.746571	3354	1.08891	0.726686	0.923598	0.913065	0.181342	3407	0.333805	-1.58292	0.0232965	0.0716784	0.212808	-2.23238	0.00210786	0.0077081
FQU78_RS03860	-	CDS	CRISPR-associated protein Csx11	5.48162	6.01118	5.34309	5.61196	0.352601	2934	2.27935	1.82092	1.8282	1.97615	0.262599	3306	2.29993	2.41982	0.369063	1.69627	1.15096	3345	0.300728	-1.73347	0.000275142	0.00183034	0.261002	-1.93787	5.79668e-05	0.000359601
FQU78_RS03865	cmr4	CDS	type III-B CRISPR module RAMP protein Cmr4	6.26663	11.4851	8.94152	8.89775	2.60951	2693	1.41018	3.10776	4.24149	2.91981	1.42498	3225	3.46114	3.59302	1.52221	2.85879	1.15939	3260	0.289725	-1.78725	0.000382524	0.0023906	0.282429	-1.82404	0.000342733	0.00166293
FQU78_RS03870	-	CDS	hypothetical protein	6.85464	8.89861	6.92786	7.56037	1.15953	2782	4.58894	8.12659	7.66802	6.79452	1.9238	2917	10.2798	1.39193	4.42276	5.36482	4.5182	3078	0.781697	-0.355319	0.590187	0.739852	0.623484	-0.681576	0.309246	0.455417
FQU78_RS03875	-	CDS	hypothetical protein	4.77664	14.8179	6.38369	8.65942	5.39361	2711	4.65133	4.34735	1.66549	3.55473	1.64317	3166	4.53024	4.93799	5.37947	4.94924	0.424726	3103	0.364356	-1.45658	0.00572794	0.0234313	0.50153	-0.995591	0.0573938	0.126034
FQU78_RS03880	cas1	CDS	CRISPR-associated endonuclease Cas1	38.7118	38.6475	48.3997	41.9196	5.61196	1667	14.1172	17.5383	14.1075	15.2543	1.978	2450	18.1172	25.2726	11.2049	18.1983	7.0342	2347	0.312692	-1.67719	5.99927e-08	1.14537e-06	0.369646	-1.43578	3.54696e-06	3.01275e-05
FQU78_RS03885	cas2	CDS	CRISPR-associated endonuclease Cas2	3.63414	1.79726	11.5754	5.66893	5.19695	2929	1.85366	1.27659	3.09743	2.07589	0.930538	3298	2.52756	2.95185	0	1.82647	1.59593	3329	0.310295	-1.68829	0.0997432	0.216662	0.282147	-1.82548	0.0807283	0.1652
FQU78_RS03890	cas4	CDS	CRISPR-associated protein Cas4	5.86478	1.74025	8.62171	5.40891	3.46331	2947	1.34615	4.01732	2.62428	2.66258	1.336	3245	2.44739	2.85822	3.63271	2.97944	0.601888	3252	0.416894	-1.26225	0.0632456	0.152885	0.44946	-1.15374	0.091414	0.181782
FQU78_RS03895	-	CDS	hypothetical protein	100.574	105.082	64.5551	90.0701	22.2114	1086	108.379	85.0889	67.9123	87.1268	20.3103	1211	84.974	83.9928	89.2041	86.057	2.7693	1176	0.822801	-0.281385	0.354931	0.526523	0.806138	-0.310902	0.308915	0.455313
FQU78_RS03900	-	CDS	hypothetical protein	31.3661	46.5361	36.8886	38.2636	7.67792	1728	62.3955	45.4501	34.0855	47.3104	14.2464	1650	45.8121	53.5023	32.3809	43.8984	10.6899	1683	1.06881	0.0960031	0.788856	0.883249	0.990749	-0.0134079	0.970418	0.982866
FQU78_RS03905	-	CDS	hypothetical protein	109.169	45.6833	83.33	79.3941	31.9253	1170	82.4546	75.9597	125.254	94.5563	26.783	1152	59.1359	54.5681	91.0277	68.2439	19.8631	1354	0.992549	-0.0107894	0.977814	0.993238	0.705228	-0.503839	0.197459	0.323419
FQU78_RS03910	-	CDS	type II toxin-antitoxin system death-on-curing family toxin	52.1733	23.222	37.0712	37.4888	14.4802	1744	45.2403	33.9055	53.9174	44.3544	10.0353	1711	27.2151	26.1331	40.396	31.2481	7.94076	1925	0.983256	-0.0243605	0.948892	0.97826	0.682734	-0.550604	0.15189	0.267308
FQU78_RS03915	-	CDS	hypothetical protein	21.3835	6.3451	24.2502	17.3263	9.61739	2284	11.2187	9.33577	7.42036	9.32493	1.89918	2751	8.6047	13.8951	8.83013	10.4433	2.99145	2703	0.447677	-1.15947	0.0166358	0.0558792	0.496661	-1.00967	0.0375501	0.0887408
FQU78_RS03920	-	CDS	hypothetical protein	9.24474	6.85795	1.69882	5.93384	3.85691	2906	28.2927	34.0984	11.8191	24.7367	11.5575	2128	34.9618	31.9136	40.5613	35.8123	4.38612	1830	3.66236	1.87277	0.00590379	0.024053	5.23087	2.38705	0.000429324	0.00199206
FQU78_RS03925	-	CDS	hypothetical protein	11.0409	5.95662	10.3288	9.10876	2.75295	2681	11.5192	8.99085	9.62415	10.0447	1.31559	2707	12.5656	4.07636	9.3257	8.65589	4.28407	2831	0.918546	-0.122576	0.823031	0.90398	0.795367	-0.330308	0.552342	0.689581
FQU78_RS03930	-	CDS	hypothetical protein	17.6914	31.8722	3.7154	17.7597	14.0785	2260	13.5357	13.317	24.2335	17.0287	6.24045	2385	23.73	19.502	24.7865	22.6729	2.79636	2189	0.83943	-0.252519	0.675997	0.805333	1.10387	0.142568	0.813127	0.878496
FQU78_RS03935	-	CDS	RNB domain-containing ribonuclease	75.181	81.411	63.012	73.2013	9.35788	1213	111.008	119.562	88.5022	106.358	16.0439	1059	143.421	126.891	121.762	130.691	11.3183	909	1.23999	0.310329	0.157999	0.304656	1.50853	0.593139	0.00696497	0.0213748
FQU78_RS03945	-	CDS	hypothetical protein	0	0	0	0	0	3431	0	0	3.41975	1.13992	1.97439	3375	2.79058	0	0	0.930194	1.61114	3406	5.83373	2.54442	0.474838	NA	4.8413	2.27539	0.525332	0.66606
FQU78_RS03950	-	CDS	hypothetical protein	0	0.72189	0	0.24063	0.416783	3418	0	0	0	0	0	3458	0.253807	0	0	0.0846022	0.146535	3455	0.111036	-3.17089	0.429088	NA	0.374433	-1.41722	0.722407	0.814819
FQU78_RS03955	-	CDS	PGF-pre-PGF domain-containing protein	18.6082	24.2615	29.428	24.0992	5.41172	2058	101.817	56.1557	105.974	87.9823	27.6409	1204	61.7691	71.9089	52.9737	62.2172	9.47556	1426	3.14212	1.65174	4.15693e-08	8.37781e-07	2.20566	1.14121	0.000164807	0.000903058
FQU78_RS03960	-	CDS	hypothetical protein	33.6172	29.9256	35.8296	33.1241	2.98272	1823	38.581	29.2272	17.1915	28.3332	10.7227	2037	31.5643	31.4017	15.6172	26.1944	9.16048	2080	0.72444	-0.465061	0.287964	0.461122	0.674094	-0.568978	0.198043	0.324223
FQU78_RS03965	-	CDS	metallophosphoesterase	3.71528	9.18692	6.06863	6.32361	2.74472	2882	10.4228	12.8334	8.7081	10.6548	2.07242	2688	20.4566	22.1302	16.6204	19.7357	2.82475	2297	1.50163	0.586529	0.109079	0.232348	2.75058	1.45973	5.52682e-05	0.000343474
FQU78_RS03970	-	CDS	hypothetical protein	6.42622	3.17808	6.29805	5.30078	1.83944	2958	4.91672	2.25739	1.36929	2.8478	1.84594	3233	8.93894	8.69956	4.42276	7.35375	2.54114	2918	0.43536	-1.19972	0.206495	0.368757	1.15597	0.209105	0.816125	0.880229
FQU78_RS03975	-	CDS	hypothetical protein	4.30163	4.25473	3.16188	3.90608	0.644924	3068	3.29119	3.02213	2.74976	3.02103	0.27072	3216	0.747952	5.82338	1.48027	2.68387	2.74344	3275	0.662406	-0.594213	0.541418	0.699041	0.571924	-0.806105	0.417162	0.566323
FQU78_RS03980	-	CDS	cupin domain-containing protein	6729.43	3729.62	4156.18	4871.74	1622.88	26	4249.84	5984.77	2541.29	4258.64	1721.76	30	489.43	552.767	2344.57	1128.92	1053.26	132	0.729527	-0.454967	0.547055	0.703651	0.190725	-2.39043	0.00155919	0.00595441
FQU78_RS03985	-	CDS	right-handed parallel beta-helix repeat-containing protein	6.0569	5.71854	2.02367	4.5997	2.23732	3013	1.68515	7.25336	7.0396	5.32604	3.15491	3052	2.58501	2.23625	3.41065	2.74397	0.603122	3269	0.999185	-0.00117657	0.998605	0.999609	0.499776	-1.00065	0.150523	0.265845
FQU78_RS03990	-	CDS	hypothetical protein	11.0164	14.5283	11.6964	12.4137	1.86263	2491	14.0478	5.80471	15.649	11.8338	5.2824	2606	8.93894	7.95388	1.26364	6.05216	4.17612	3022	0.818076	-0.289693	0.645988	0.786377	0.430579	-1.21565	0.0628899	0.135617
FQU78_RS03995	-	CDS	acyltransferase	2.09285	5.32294	1.97786	3.13122	1.89896	3153	2.28749	2.52059	4.58683	3.13164	1.26561	3207	2.96316	3.88556	1.54326	2.79733	1.17992	3265	0.894345	-0.161096	0.778746	0.877136	0.795074	-0.330838	0.568289	0.701853
FQU78_RS04000	-	CDS	hypothetical protein	51.7496	42.8185	34.3806	42.9829	8.68566	1651	36.5481	38.2797	29.8994	34.909	4.42404	1901	20.2456	25.867	43.1501	29.7542	11.9368	1972	0.687614	-0.54033	0.138428	0.27626	0.572739	-0.80405	0.0291238	0.0721655
FQU78_RS04005	-	CDS	hypothetical protein	20.3275	11.5995	30.2662	20.731	9.33987	2147	25.1234	35.9775	20.324	27.1416	8.01955	2062	13.3222	15.6644	29.5944	19.527	8.79693	2304	1.11317	0.154675	0.713023	0.83195	0.783953	-0.351161	0.407714	0.558297
FQU78_RS04010	-	CDS	hypothetical protein	34.2493	23.2292	17.9819	25.1535	8.30267	2020	43.4242	26.812	18.1402	29.4588	12.8481	2016	34.71	23.845	36.3676	31.6409	6.80209	1916	0.976962	-0.033625	0.937239	0.972649	1.04516	0.0637304	0.881671	0.927877
FQU78_RS04015	-	CDS	amino acid permease	29.6807	32.619	22.2783	28.1926	5.32853	1941	47.7005	50.3104	30.6177	42.8762	10.696	1744	73.5615	73.2179	46.2046	64.328	15.6962	1395	1.29598	0.374045	0.202138	0.36274	1.92737	0.946634	0.00123425	0.00490033
FQU78_RS04020	-	CDS	alpha/beta hydrolase	53.6468	60.9784	68.0531	60.8928	7.20353	1360	62.892	89.3614	55.8643	69.3726	17.6639	1360	131.343	88.2041	103.619	107.722	21.8602	1024	0.981793	-0.0265094	0.918728	0.962735	1.50771	0.592362	0.0223119	0.0577151
FQU78_RS04025	-	CDS	hypothetical protein	2.76614	6.15596	9.14954	6.02388	3.19375	2902	5.29096	30.608	7.95697	14.6187	13.9112	2474	4.3287	11.2341	67.1075	27.5568	34.4255	2036	2.14431	1.10052	0.224566	0.389806	3.90252	1.96441	0.0294745	0.0729305
FQU78_RS04030	-	CDS	transglutaminase-like domain-containing protein	14.3906	18.2108	6.53328	13.0449	5.95391	2459	11.0103	6.02151	8.92842	8.65341	2.50574	2798	9.05203	8.93853	8.30199	8.76418	0.404272	2824	0.566257	-0.820471	0.0561344	0.139354	0.571805	-0.806404	0.0619515	0.13401
FQU78_RS04035	-	CDS	hypothetical protein	9.24474	6.33042	2.61356	6.06291	3.32367	2898	20.1313	17.986	20.9108	19.676	1.51462	2288	19.6602	19.6392	10.278	16.5258	5.41078	2430	2.75401	1.46153	0.00326123	0.0146155	2.30574	1.20523	0.0160036	0.0434687
FQU78_RS04040	-	CDS	DUF2892 domain-containing protein	9.53424	9.79299	9.16439	9.49721	0.315929	2652	16.8339	13.139	11.7204	13.8978	2.63981	2507	13.0072	13.7014	6.81418	11.1742	3.79184	2662	1.24961	0.321477	0.442149	0.61193	1.01	0.0143593	0.973049	0.984641
FQU78_RS04045	-	CDS	TIGR00341 family protein	20.9366	22.1875	23.9833	22.3691	1.53144	2110	11.4419	17.479	7.12624	12.0157	5.20019	2598	21.7005	18.331	22.1754	20.7356	2.09594	2262	0.462247	-1.11327	0.000597108	0.00348842	0.786269	-0.346906	0.281394	0.424289
FQU78_RS04055	-	CDS	hypothetical protein	21.3124	42.6871	25.587	29.8622	11.3105	1897	39.6784	47.3526	18.1649	35.0653	15.1308	1899	47.6186	42.7008	35.9366	42.0853	5.8653	1717	1.0244	0.0347732	0.922819	0.964029	1.21856	0.285181	0.426945	0.57511
FQU78_RS04060	-	CDS	PAS domain S-box protein	2.98702	6.16582	5.44124	4.86469	1.66598	2991	8.04852	6.02192	6.55841	6.87628	1.05002	2913	7.45187	9.70491	6.56955	7.90878	1.61685	2880	1.23537	0.304946	0.317755	0.489717	1.41097	0.496684	0.10412	0.201176
FQU78_RS04065	cfbA	CDS	sirohydrochlorin nickelochelatase	623.737	600.981	663.995	629.571	31.9096	224	488.879	569.483	1132.56	730.306	350.682	232	160.342	123.019	307.156	196.839	97.3428	672	0.994205	-0.00838407	0.981895	0.993238	0.263764	-1.92268	2.15086e-07	2.51585e-06
FQU78_RS04070	cfbE	CDS	coenzyme F430 synthase	292.226	325.798	370.335	329.453	39.1829	396	278.043	283.718	426.222	329.327	83.9608	458	206.738	241.492	255.691	234.64	25.1851	576	0.861094	-0.215757	0.336031	0.508903	0.605727	-0.72326	0.00127674	0.00504595
FQU78_RS04075	cfbD	CDS	Ni-sirohydrochlorin a%2Cc-diamide reductive cyclase catalytic subunit	153.536	166.86	195.291	171.896	21.3279	678	237.358	208.91	269.193	238.487	30.1576	599	142.05	115.986	212.642	156.893	50.0084	797	1.19285	0.25441	0.307634	0.480943	0.775347	-0.367086	0.141825	0.254951
FQU78_RS04080	cfbC	CDS	Ni-sirohydrochlorin a%2Cc-diamide reductive cyclase ATP-dependent reductase subunit	199.672	243.926	279.604	241.067	40.0422	519	258.326	255.246	318.953	277.509	35.9252	532	269.699	279.617	297.14	282.152	13.8951	481	0.994181	-0.00841985	0.963873	0.9881	0.998963	-0.00149625	0.993585	0.99824
FQU78_RS04085	cfbB	CDS	Ni-sirohydrochlorin a%2Cc-diamide synthase	169.779	160.263	185.553	171.865	12.773	679	194.938	183.868	130.295	169.7	34.5721	780	244.862	201.42	213.333	219.872	22.4468	608	0.843008	-0.246381	0.25882	0.429183	1.08244	0.114283	0.600373	0.726723
FQU78_RS04090	endA	CDS	tRNA-intron lyase	42.4098	35.1763	44.6731	40.7531	4.9604	1684	57.2309	65.4556	102.889	75.1919	24.3366	1302	45.2895	29.8365	61.0189	45.3816	15.5914	1665	1.5741	0.65453	0.0425873	0.113275	0.936524	-0.0946117	0.77053	0.849795
FQU78_RS04095	-	CDS	DUF2209 domain-containing protein	32.0172	40.9047	33.3398	35.4206	4.79518	1773	73.4894	39.8329	92.0994	68.4739	26.4918	1374	57.0621	48.4004	44.0708	49.8444	6.61496	1599	1.66319	0.733956	0.0288655	0.0841891	1.20436	0.268261	0.42837	0.576582
FQU78_RS04100	hflX	CDS	GTPase HflX	40.9759	50.6614	40.9618	44.1997	5.59599	1626	71.8978	75.712	59.546	69.0519	8.4504	1365	56.9979	49.2587	74.4509	60.2358	12.9044	1455	1.34296	0.425416	0.0682735	0.16265	1.15717	0.210603	0.368312	0.519283
FQU78_RS04105	-	CDS	PHP domain-containing protein	289.797	238.177	166.655	231.543	61.838	537	106.874	159.839	87.6264	118.113	37.3952	993	109.025	114.731	122.682	115.479	6.85952	990	0.429825	-1.21818	7.34756e-05	0.000595852	0.414793	-1.26954	3.68433e-05	0.00023835
FQU78_RS04110	-	CDS	hypothetical protein	0.595424	2.65019	1.31298	1.51953	1.04284	3307	1.82224	0.627477	3.42554	1.95842	1.404	3309	3.1059	1.93455	3.68813	2.90953	0.893133	3258	1.16748	0.2234	0.799891	0.889128	1.72413	0.785866	0.36864	0.519535
FQU78_RS04115	tnpA	CDS	IS200/IS605-like element ISMma22 family transposase	10.282	12.7123	13.2259	12.0734	1.57254	2509	71.4563	74.4938	32.3152	59.4218	23.524	1488	61.2318	61.2449	57.4958	59.9908	2.16074	1461	4.23204	2.08135	1.32598e-08	3.07231e-07	4.23415	2.08207	1.42332e-08	2.16868e-07
FQU78_RS04120	-	CDS	transposase	13.4754	23.2473	24.8776	20.5334	6.16656	2160	90.3928	61.0964	56.6917	69.3937	18.3186	1359	72.0897	62.8727	47.2339	60.7321	12.5654	1447	2.93541	1.55356	5.04466e-08	9.76256e-07	2.55566	1.3537	2.1673e-06	1.94553e-05
FQU78_RS04125	-	CDS	cupin domain-containing protein	119.346	119.948	68.6229	102.639	29.4604	1008	108.249	142.506	43.067	97.9405	50.5146	1126	176.722	209.514	120.226	168.821	45.1652	757	0.80837	-0.306912	0.455145	0.626101	1.37959	0.464236	0.257702	0.397539
[truncated: 2,675 more rows]

## Sheet: S3
Table S3. Top 20% TPM in ferrihydrite addtion group for Methanosarcina mazei zm-15.
				Control (CK)						Addition of ferrihydrite(Fh)						Addition of ferrihydrite plus AQDS(FA)						Fh:CK				FA:CK
[truncated: 694 more rows]

## Sheet: S4
Table S4. Top 20% TPM in ferrihydrite and AQDS addtion group for Methanosarcina mazei zm-15.
[truncated: 695 more rows]

[truncated: 3 more sheets: S5, S6, S7]
